# Supplementary material for: Comparative analysis of the male inflorescence transcriptome profiles of an ms22 mutant of maize
Source: PLoS One. 2018 Jul 13;13(7):e0199437. doi: 10.1371/journal.pone.0199437 (PMC6044530; doi:10.1371/journal.pone.0199437)
Supplement: S1 Table — (XLS) [file pone.0199437.s001.xls]

gene id	gene name	description	GO_id	GO_term	KO_ID	KO_Description	kegg_id	kegg_term	locus	g3	g4	log2FC	Pvalue	Qvalue	updown
AC197143.3_FG007	-	Uncharacterized protein [Source:UniProtKB/TrEMBL;Acc:K7VN93]	-	-	-	-	-	-	6:168571907-168572677	0.226008776772693	269.5324835032	-10.2198646397565	6.54393671587107e-06	0.0103940988110721	DOWN
GRMZM2G005643	-	Pollen allergen Phl p 2; Uncharacterized protein [Source:UniProtKB/TrEMBL;Acc:B4FK70]	GO:0005576|GO:0000003|GO:0019953	extracellular region|reproduction|sexual reproduction	-	-	-	-	6:157563274-157564427	0.0675418515000422	244.62400318304	-11.8224966236254	4.32711396512932e-06	0.0103940988110721	DOWN
GRMZM2G007708	-	Pollen allergen Phl p 2 [Source:UniProtKB/TrEMBL;Acc:B6T4H8]	GO:0005576|GO:0000003|GO:0019953	extracellular region|reproduction|sexual reproduction	-	-	-	-	6:157544245-157544990	0.0710015291314393	328.351740130088	-12.1751043848081	7.16625752540092e-06	0.0103940988110721	DOWN
GRMZM2G034924	-	Pollen allergen Cyn d 23; Uncharacterized protein [Source:UniProtKB/TrEMBL;Acc:B4FBU1]	-	-	-	-	-	-	4:186369140-186370469	0.372111590108632	447.292919875495	-10.2312688804199	3.38534972018186e-06	0.0103940988110721	DOWN
GRMZM2G045106	-	-	-	-	-	-	-	-	2:229860324-229860809	0	72.3913608355966	-Inf	4.19346860243274e-06	0.0103940988110721	DOWN
GRMZM2G053749	-	Pollen allergen Phl p 2 [Source:UniProtKB/TrEMBL;Acc:B6TUA7]	GO:0005576|GO:0000003|GO:0019953	extracellular region|reproduction|sexual reproduction	-	-	-	-	4:45460668-45461376	0.03522730028067	423.069223012573	-13.5519122023687	6.1946484096355e-06	0.0103940988110721	DOWN
GRMZM2G053839	-	-	GO:0005488|GO:0009987|GO:0016043|GO:0005515|GO:0008092|GO:0003779|GO:0007010	binding|cellular process|cellular component organization|protein binding|cytoskeletal protein binding|actin binding|cytoskeleton organization	-	-	-	-	2:11942041-11950776	0	15.3731454498844	-Inf	2.46706792315229e-06	0.0103940988110721	DOWN
GRMZM2G060937	-	Uncharacterized protein [Source:UniProtKB/TrEMBL;Acc:K7UCL3]	GO:0005576|GO:0000003|GO:0019953	extracellular region|reproduction|sexual reproduction	-	-	-	-	4:45377610-45378387	0.0680811577532822	386.475944159048	-12.4708354262985	6.85383339124168e-06	0.0103940988110721	DOWN
GRMZM2G074356	-	Uncharacterized protein [Source:UniProtKB/TrEMBL;Acc:B4FIZ0]	GO:0016020|GO:0016021	membrane|integral component of membrane	-	-	-	-	1:287774498-287775845	0.021531168878444	92.470096954108	-12.0683445436779	7.62768606552147e-06	0.0103940988110721	DOWN
GRMZM2G101069	-	Glutamate decarboxylase [Source:UniProtKB/TrEMBL;Acc:B6TV07]	GO:0008152|GO:0005488|GO:0003824|GO:0009987|GO:0044238|GO:0016829|GO:0048037|GO:0044237|GO:0043167|GO:0006807|GO:0016830|GO:0006520|GO:0030170|GO:0016831|GO:0004351|GO:0019752|GO:0006536	metabolic process|binding|catalytic activity|cellular process|primary metabolic process|lyase activity|cofactor binding|cellular metabolic process|ion binding|nitrogen compound metabolic process|carbon-carbon lyase activity|cellular amino acid metabolic process|pyridoxal phosphate binding|carboxy-lyase activity|glutamate decarboxylase activity|carboxylic acid metabolic process|glutamate metabolic…	-	-	-	-	2:45619967-45622893	0.0387513932029473	67.9333200743209	-10.7756554691812	7.37658128573432e-07	0.0103940988110721	DOWN
GRMZM2G108777	-	-	-	-	-	-	-	-	2:117580482-117581043	0	152.591637527321	-Inf	3.84274031376839e-06	0.0103940988110721	DOWN
GRMZM2G109973	-	Uncharacterized protein [Source:UniProtKB/TrEMBL;Acc:B4FFK8]	GO:0005576|GO:0000003|GO:0019953	extracellular region|reproduction|sexual reproduction	-	-	-	-	5:200224630-200225916	0.0217490169643035	51.6749586080655	-11.2142994187691	5.22170806487921e-06	0.0103940988110721	DOWN
GRMZM2G122816	-	-	GO:0008152|GO:0005488|GO:0003824|GO:0016209|GO:0050896|GO:0006950|GO:0004601|GO:0016491|GO:0046906|GO:0055114|GO:0006979|GO:0020037	metabolic process|binding|catalytic activity|antioxidant activity|response to stimulus|response to stress|peroxidase activity|oxidoreductase activity|tetrapyrrole binding|oxidation-reduction process|response to oxidative stress|heme binding	-	-	-	-	1:11523362-11525233	0.311330766875611	405.578671910293	-10.3473179158695	2.29726805786186e-06	0.0103940988110721	DOWN
GRMZM2G137676	-	Pectinesterase [Source:UniProtKB/TrEMBL;Acc:B4FI46]	GO:0008152|GO:0005623|GO:0003824|GO:0009987|GO:0048519|GO:0071944|GO:0030234|GO:0016043|GO:0016787|GO:0050790|GO:0005618|GO:0071555|GO:0043086|GO:0004857|GO:0016788|GO:0052689|GO:0045330|GO:0042545|GO:0030599	metabolic process|cell|catalytic activity|cellular process|negative regulation of biological process|cell periphery|enzyme regulator activity|cellular component organization|hydrolase activity|regulation of catalytic activity|cell wall|cell wall organization|negative regulation of catalytic activity|enzyme inhibitor activity|hydrolase activity, acting on ester bonds|carboxylic ester hydrolase act…	-	-	-	-	7:120006864-120009317	0.0404371031433186	126.722106819352	-11.6137009574989	7.79906145865954e-06	0.0103940988110721	DOWN
GRMZM2G155260	-	Putative receptor-like protein kinase family protein [Source:UniProtKB/TrEMBL;Acc:K7VP31]	GO:0008152|GO:0005488|GO:0003824|GO:0009987|GO:0044238|GO:0016740|GO:0044237|GO:0036094|GO:0043167|GO:0001882|GO:0019538|GO:0016772|GO:0000166|GO:0043412|GO:0044267|GO:0032549|GO:0016301|GO:0016773|GO:0017076|GO:0006796|GO:0004672|GO:0030554|GO:0016310|GO:0005524|GO:0006464|GO:0004674|GO:0006468	metabolic process|binding|catalytic activity|cellular process|primary metabolic process|transferase activity|cellular metabolic process|small molecule binding|ion binding|nucleoside binding|protein metabolic process|transferase activity, transferring phosphorus-containing groups|nucleotide binding|macromolecule modification|cellular protein metabolic process|ribonucleoside binding|kinase activity…	-	-	-	-	8:5821242-5823980	0.0829572499539248	12.4861552278405	-7.2337455218876	7.0559957742736e-06	0.0103940988110721	DOWN
GRMZM2G309847	-	Pollen-specific arabinogalacta protein BAN102 [Source:UniProtKB/TrEMBL;Acc:K7UIW1]	-	-	-	-	-	-	4:163680558-163681456	1.1710147195374	994.034385605961	-9.72939273760175	3.02814049817393e-06	0.0103940988110721	DOWN
GRMZM2G327357	-	-	-	-	-	-	-	-	3:216086839-216089671	0.471654132149325	279.407211476953	-9.21042423456173	5.7097474157775e-06	0.0103940988110721	DOWN
GRMZM2G330361	-	-	GO:0051179|GO:0005623|GO:0009987|GO:0071944|GO:0005622|GO:0043234|GO:0000145|GO:0005938|GO:0006810|GO:0032940|GO:0005737|GO:0006887|GO:0016192	localization|cell|cellular process|cell periphery|intracellular|protein complex|exocyst|cell cortex|transport|secretion by cell|cytoplasm|exocytosis|vesicle-mediated transport	-	-	-	-	3:142036482-142038515	0	17.5777305919299	-Inf	5.23772139004673e-06	0.0103940988110721	DOWN
GRMZM2G347047	-	CDPK protein; Putative calcium-dependent protein kinase family protein [Source:UniProtKB/TrEMBL;Acc:C3UZ62]	GO:0008152|GO:0051179|GO:0023052|GO:0005488|GO:0005623|GO:0003824|GO:0016020|GO:0050896|GO:0009987|GO:0044238|GO:0042221|GO:0071944|GO:0016740|GO:0051716|GO:0044237|GO:0005886|GO:0036094|GO:0043167|GO:0005622|GO:0010119|GO:0010118|GO:0009725|GO:0006810|GO:0001882|GO:0019538|GO:0043169|GO:0016772|GO:0007165|GO:0007154|GO:0055085|GO:0000166|GO:0005737|GO:0046872|GO:0005829|GO:0034220|GO:0043412|GO:…	metabolic process|localization|signaling|binding|cell|catalytic activity|membrane|response to stimulus|cellular process|primary metabolic process|response to chemical|cell periphery|transferase activity|cellular response to stimulus|cellular metabolic process|plasma membrane|small molecule binding|ion binding|intracellular|regulation of stomatal movement|stomatal movement|response to hormone|tran…	K13412	calcium-dependent protein kinase[2.7.11.1]	zma04626	Plant-pathogen interaction - Zea mays (maize)	4:168766590-168768510	0.0703175283792294	44.5759622214411	-9.3081658635467	7.59162281541351e-06	0.0103940988110721	DOWN
GRMZM2G357124	-	RALF [Source:UniProtKB/TrEMBL;Acc:B6TUL0]	-	-	-	-	-	-	3:4752697-4753618	0	224.619332974326	-Inf	7.94161152014674e-06	0.0103940988110721	DOWN
GRMZM2G419452	-	Uncharacterized protein [Source:UniProtKB/TrEMBL;Acc:B6TUX1]	GO:0005488|GO:0043167|GO:0043169|GO:0046872|GO:0005509	binding|ion binding|cation binding|metal ion binding|calcium ion binding	-	-	-	-	4:50667856-50668585	0	83.4267475104618	-Inf	2.11963514797242e-06	0.0103940988110721	DOWN
GRMZM2G431856	-	Pectinesterase [Source:UniProtKB/TrEMBL;Acc:B6TMD5]	GO:0005623|GO:0003824|GO:0009987|GO:0071944|GO:0016043|GO:0016787|GO:0005618|GO:0071555|GO:0016788|GO:0052689|GO:0045330|GO:0042545|GO:0030599	cell|catalytic activity|cellular process|cell periphery|cellular component organization|hydrolase activity|cell wall|cell wall organization|hydrolase activity, acting on ester bonds|carboxylic ester hydrolase activity|aspartyl esterase activity|cell wall modification|pectinesterase activity	-	-	-	-	4:2054500-2055868	0.190893170351228	819.665395573183	-12.0680538886269	4.63117869325751e-06	0.0103940988110721	DOWN
GRMZM2G452150	-	-	GO:0008152|GO:0003824|GO:0044238|GO:0016787|GO:0016798|GO:0005975|GO:0004553|GO:0004650	metabolic process|catalytic activity|primary metabolic process|hydrolase activity|hydrolase activity, acting on glycosyl bonds|carbohydrate metabolic process|hydrolase activity, hydrolyzing O-glycosyl compounds|polygalacturonase activity	-	-	-	-	1:144075157-144076677	0.0234430358735834	72.2173366337324	-11.5889700886255	6.0119689789465e-06	0.0103940988110721	DOWN
GRMZM2G458349	-	Putative uncharacterized protein [Source:UniProtKB/TrEMBL;Acc:B6TYD8]	GO:0008152|GO:0003824|GO:0048519|GO:0030234|GO:0016787|GO:0050790|GO:0043086|GO:0004857|GO:0016788|GO:0052689|GO:0030599	metabolic process|catalytic activity|negative regulation of biological process|enzyme regulator activity|hydrolase activity|regulation of catalytic activity|negative regulation of catalytic activity|enzyme inhibitor activity|hydrolase activity, acting on ester bonds|carboxylic ester hydrolase activity|pectinesterase activity	-	-	-	-	1:295668690-295669825	0.0246399514375515	142.568710327392	-12.4983703539462	7.89308676737405e-06	0.0103940988110721	DOWN
GRMZM2G482245	-	Uncharacterized protein [Source:UniProtKB/TrEMBL;Acc:B4FDT7]	GO:0008152|GO:0003824|GO:0048519|GO:0030234|GO:0016787|GO:0050790|GO:0043086|GO:0004857|GO:0016788|GO:0052689|GO:0030599	metabolic process|catalytic activity|negative regulation of biological process|enzyme regulator activity|hydrolase activity|regulation of catalytic activity|negative regulation of catalytic activity|enzyme inhibitor activity|hydrolase activity, acting on ester bonds|carboxylic ester hydrolase activity|pectinesterase activity	-	-	-	-	2:171082765-171084387	0.0345287749231119	209.218176270361	-12.5649214253055	7.88156955969842e-06	0.0103940988110721	DOWN
GRMZM2G570768	-	Uncharacterized protein [Source:UniProtKB/TrEMBL;Acc:K7UB67]	-	-	-	-	-	-	4:235040801-235041344	0.0857430119040773	82.6373915658308	-9.91255990542819	6.93853773808482e-06	0.0103940988110721	DOWN
GRMZM2G703173	-	Putative uncharacterized protein [Source:UniProtKB/TrEMBL;Acc:B6TP27]	-	-	-	-	-	-	2:133927923-133928689	0	34.8682023639437	-Inf	7.86574836233393e-06	0.0103940988110721	DOWN
AC205012.3_FG002	-	Uncharacterized protein [Source:UniProtKB/TrEMBL;Acc:K7VTL9]	GO:0005488|GO:0003824|GO:0016740|GO:0005515|GO:0016772|GO:0016773	binding|catalytic activity|transferase activity|protein binding|transferase activity, transferring phosphorus-containing groups|phosphotransferase activity, alcohol group as acceptor	-	-	-	-	8:76950907-76952642	0.625625405817597	199.567897744033	-8.31736485401662	1.20369014985778e-05	0.0105687819256735	DOWN
AC217910.3_FG006	-	Putative uncharacterized protein [Source:UniProtKB/TrEMBL;Acc:B6TET9]	-	-	-	-	-	-	1:217326067-217327326	0	16.577088245601	-Inf	1.578121708035e-05	0.0105687819256735	DOWN
AC233881.1_FG006	-	-	GO:0005576	extracellular region	-	-	-	-	5:200296333-200297095	0.075130696073835	65.6574698775229	-9.77134097246467	1.37932647593848e-05	0.0105687819256735	DOWN
GRMZM2G012611	-	Uncharacterized protein [Source:UniProtKB/TrEMBL;Acc:C4IYG8]	-	-	-	-	-	-	1:241318043-241329110	0.145597527957786	149.163128040093	-10.0006893805799	1.14490155465519e-05	0.0105687819256735	DOWN
GRMZM2G047699	-	Uncharacterized protein [Source:UniProtKB/TrEMBL;Acc:K7VGQ0]	-	-	-	-	-	-	8:117807467-117808251	0.0439418914176743	555.667299540002	-13.6263367512866	1.39627533543792e-05	0.0105687819256735	DOWN
GRMZM2G057529	-	CCT motif family protein; Uncharacterized protein [Source:UniProtKB/TrEMBL;Acc:B4FFD4]	GO:0005488|GO:0005515	binding|protein binding	-	-	-	-	9:152320064-152322739	0.867743583523382	39.882185956453	-5.52233188412032	1.6150156318591e-05	0.0105687819256735	DOWN
GRMZM2G072448	-	Cysteine protease [Source:UniProtKB/TrEMBL;Acc:B5KVP9]	GO:0008152|GO:0003824|GO:0044238|GO:0016787|GO:0019538|GO:0008233|GO:0006508|GO:0008234	metabolic process|catalytic activity|primary metabolic process|hydrolase activity|protein metabolic process|peptidase activity|proteolysis|cysteine-type peptidase activity	-	-	-	-	1:75210848-75212440	0.0350775766437441	149.667412871802	-12.0589234349986	1.27546981619528e-05	0.0105687819256735	DOWN
GRMZM2G075077	-	Uncharacterized protein [Source:UniProtKB/TrEMBL;Acc:C0HG96]	-	-	-	-	-	-	5:33997493-34000691	0.155761651129714	214.863037236115	-10.4298615204405	1.18660638590367e-05	0.0105687819256735	DOWN
GRMZM2G075100	-	Putative lung seven transmembrane receptor family protein [Source:UniProtKB/TrEMBL;Acc:K7TQN5]	GO:0016020|GO:0016021	membrane|integral component of membrane	-	-	-	-	10:129788478-129790409	0.0136855648761617	36.3513072316305	-11.3751365469453	1.42250255781844e-05	0.0105687819256735	DOWN
GRMZM2G089699	EXPB11	Expansin-B11 [Source:UniProtKB/Swiss-Prot;Acc:P0C1Y5]	GO:0005576|GO:0000003|GO:0005623|GO:0016020|GO:0019953|GO:0071944|GO:0005618	extracellular region|reproduction|cell|membrane|sexual reproduction|cell periphery|cell wall	-	-	-	-	9:152409062-152410472	0.0505507228821435	110.247769106932	-11.0907301192988	1.54015298613776e-05	0.0105687819256735	DOWN
GRMZM2G098278	-	Uncharacterized protein [Source:UniProtKB/TrEMBL;Acc:B4FD40]	-	-	-	-	-	-	5:158931796-158933769	0.230969025388395	53.7652918220315	-7.86283194261314	1.5095376376931e-05	0.0105687819256735	DOWN
GRMZM2G110025	-	-	GO:0005576|GO:0000003|GO:0019953	extracellular region|reproduction|sexual reproduction	-	-	-	-	5:200244246-200245597	0.020703391148712	115.178994364468	-12.4417229146081	9.51648443474231e-06	0.0105687819256735	DOWN
GRMZM2G112579	-	Uncharacterized protein [Source:UniProtKB/TrEMBL;Acc:B4FX45]	GO:0008152|GO:0005576|GO:0003824|GO:0044238|GO:0016787|GO:0016798|GO:0005975|GO:0004553|GO:0004650	metabolic process|extracellular region|catalytic activity|primary metabolic process|hydrolase activity|hydrolase activity, acting on glycosyl bonds|carbohydrate metabolic process|hydrolase activity, hydrolyzing O-glycosyl compounds|polygalacturonase activity	K01213|K01213	galacturan 1,4-alpha-galacturonidase[3.2.1.67]|galacturan 1,4-alpha-galacturonidase[3.2.1.67]	zma01100|zma01100|zma00500|zma00500|zma00040|zma00040	Metabolic pathways - Zea mays (maize)|Metabolic pathways - Zea mays (maize)|Starch and sucrose metabolism - Zea mays (maize)|Starch and sucrose metabolism - Zea mays (maize)|Pentose and glucuronate interconversions - Zea mays (maize)|Pentose and glucuronate interconversions - Zea mays (maize)	3:84917331-84919242	0.0729429766402866	116.239016359724	-10.6380377052357	1.27816332277033e-05	0.0105687819256735	DOWN
GRMZM2G115730	-	-	-	-	-	-	-	-	1:201519254-201520692	0.0619968776773357	20.3010879043426	-8.35514576648556	1.14167392741737e-05	0.0105687819256735	DOWN
GRMZM2G126922	-	-	GO:0005488|GO:0005515	binding|protein binding	-	-	-	-	5:168561557-168563942	0.23422680934652	284.570882225357	-10.2466661204787	1.30449851206339e-05	0.0105687819256735	DOWN
GRMZM2G128549	-	Pectinesterase [Source:UniProtKB/TrEMBL;Acc:K7TP23]	GO:0008152|GO:0005623|GO:0003824|GO:0009987|GO:0048519|GO:0071944|GO:0030234|GO:0016043|GO:0016787|GO:0050790|GO:0005618|GO:0071555|GO:0043086|GO:0004857|GO:0016788|GO:0052689|GO:0045330|GO:0042545|GO:0030599	metabolic process|cell|catalytic activity|cellular process|negative regulation of biological process|cell periphery|enzyme regulator activity|cellular component organization|hydrolase activity|regulation of catalytic activity|cell wall|cell wall organization|negative regulation of catalytic activity|enzyme inhibitor activity|hydrolase activity, acting on ester bonds|carboxylic ester hydrolase act…	-	-	-	-	10:144177414-144179985	0.0526192450715838	281.855287070307	-12.3870764592	1.5116884091252e-05	0.0105687819256735	DOWN
GRMZM2G139513	-	Group 3 pollen allergen [Source:UniProtKB/TrEMBL;Acc:K7U2A7]	GO:0005576|GO:0000003|GO:0019953	extracellular region|reproduction|sexual reproduction	-	-	-	-	4:45569242-45569997	0.0700623554656793	275.711278421277	-11.9422311721773	9.26804906518922e-06	0.0105687819256735	DOWN
GRMZM2G139517	-	Pollen allergen Phl p 2 [Source:UniProtKB/TrEMBL;Acc:B6TDY2]	GO:0005576|GO:0000003|GO:0019953	extracellular region|reproduction|sexual reproduction	-	-	-	-	4:45593582-45594302	0.146972394199336	611.77941207648	-12.0232506427054	1.21281211273909e-05	0.0105687819256735	DOWN
GRMZM2G144898	-	-	GO:0005576|GO:0000003|GO:0019953	extracellular region|reproduction|sexual reproduction	-	-	-	-	5:200101418-200102664	0.0200289943055293	137.845988955546	-12.7486796854824	1.00144079481377e-05	0.0105687819256735	DOWN
GRMZM2G150350	-	Uncharacterized protein [Source:UniProtKB/TrEMBL;Acc:C4J1T0]	GO:0008152|GO:0003824|GO:0044238|GO:0016787|GO:0019538|GO:0008233|GO:0006508|GO:0004175|GO:0004190	metabolic process|catalytic activity|primary metabolic process|hydrolase activity|protein metabolic process|peptidase activity|proteolysis|endopeptidase activity|aspartic-type endopeptidase activity	-	-	-	-	4:74057426-74058828	0.019057205432562	77.3673911103187	-11.9871733339803	1.15020761479154e-05	0.0105687819256735	DOWN
GRMZM2G321870	-	-	GO:0005623|GO:0003824|GO:0009987|GO:0071944|GO:0030234|GO:0016043|GO:0016787|GO:0005618|GO:0071555|GO:0004857|GO:0016788|GO:0052689|GO:0042545|GO:0030599	cell|catalytic activity|cellular process|cell periphery|enzyme regulator activity|cellular component organization|hydrolase activity|cell wall|cell wall organization|enzyme inhibitor activity|hydrolase activity, acting on ester bonds|carboxylic ester hydrolase activity|cell wall modification|pectinesterase activity	-	-	-	-	1:47325849-47327885	0.0601268844296905	73.816077238231	-10.261709151111	1.49610557562412e-05	0.0105687819256735	DOWN
GRMZM2G342744	-	-	-	-	-	-	-	-	2:118133562-118133777	1.48519254149789	761.012291390672	-9.00112596995236	9.77430581640548e-06	0.0105687819256735	DOWN
GRMZM2G353659	-	Putative leucine-rich repeat protein kinase family protein [Source:UniProtKB/TrEMBL;Acc:K7V6P5]	GO:0008152|GO:0005488|GO:0003824|GO:0009987|GO:0044238|GO:0016740|GO:0044237|GO:0036094|GO:0043167|GO:0005515|GO:0001882|GO:0019538|GO:0016772|GO:0000166|GO:0043412|GO:0044267|GO:0032549|GO:0016301|GO:0016773|GO:0017076|GO:0006796|GO:0004672|GO:0030554|GO:0016310|GO:0005524|GO:0006464|GO:0006468	metabolic process|binding|catalytic activity|cellular process|primary metabolic process|transferase activity|cellular metabolic process|small molecule binding|ion binding|protein binding|nucleoside binding|protein metabolic process|transferase activity, transferring phosphorus-containing groups|nucleotide binding|macromolecule modification|cellular protein metabolic process|ribonucleoside binding…	-	-	-	-	4:236090934-236093196	0	16.6180682033422	-Inf	1.1416501827861e-05	0.0105687819256735	DOWN
GRMZM2G360025	-	Putative DUF593 domain containing family protein [Source:UniProtKB/TrEMBL;Acc:K7VQG3]	-	-	-	-	-	-	9:153535442-153539177	0	11.9541668943415	-Inf	1.00282703957738e-05	0.0105687819256735	DOWN
GRMZM2G394259	PG9	Exopolygalacturonase [Source:UniProtKB/Swiss-Prot;Acc:P35338]	GO:0008152|GO:0005576|GO:0005623|GO:0003824|GO:0044238|GO:0071944|GO:0016787|GO:0016798|GO:0005618|GO:0005975|GO:0004553|GO:0004650|GO:0047911	metabolic process|extracellular region|cell|catalytic activity|primary metabolic process|cell periphery|hydrolase activity|hydrolase activity, acting on glycosyl bonds|cell wall|carbohydrate metabolic process|hydrolase activity, hydrolyzing O-glycosyl compounds|polygalacturonase activity|galacturan 1,4-alpha-galacturonidase activity	-	-	-	-	6:99529941-99532218	0.0355535295516798	111.713487618904	-11.6175229687728	1.59175832028403e-05	0.0105687819256735	DOWN
GRMZM5G896902	-	-	-	-	-	-	-	-	2:100795013-100795671	0.0910088328729443	328.132788237475	-11.815985566971	8.54213413528511e-06	0.0105687819256735	DOWN
GRMZM6G602171	-	Uncharacterized protein [Source:UniProtKB/TrEMBL;Acc:C0PC91]	-	-	-	-	-	-	scaffold_257:116-1050	0.047766185721943	65.3911901936229	-10.4188908891314	1.49089608577703e-05	0.0105687819256735	DOWN
AC216731.3_FG002	-	Uncharacterized protein [Source:UniProtKB/TrEMBL;Acc:B4FN30]	GO:0005215|GO:0051179|GO:0016020|GO:0009987|GO:0022857|GO:0022891|GO:0006810|GO:0016021|GO:0055085|GO:0006811|GO:0006812|GO:0015297|GO:0008324|GO:0015299|GO:0015078	transporter activity|localization|membrane|cellular process|transmembrane transporter activity|substrate-specific transmembrane transporter activity|transport|integral component of membrane|transmembrane transport|ion transport|cation transport|antiporter activity|cation transmembrane transporter activity|solute:proton antiporter activity|hydrogen ion transmembrane transporter activity	-	-	-	-	5:201925736-201928335	0	13.4207534489321	-Inf	2.64643544921457e-05	0.0105857659853205	DOWN
GRMZM2G026098	-	Putative uncharacterized protein [Source:UniProtKB/TrEMBL;Acc:B6U0V4]	-	-	-	-	-	-	1:249959592-249960418	0.07990696778849	97.561985554026	-10.253782094561	2.49495973557741e-05	0.0105857659853205	DOWN
GRMZM2G027187	-	Uncharacterized protein [Source:UniProtKB/TrEMBL;Acc:C0HGZ5]	GO:0005488|GO:0009987|GO:0016043|GO:0005515|GO:0051301|GO:0007049|GO:0007017|GO:0008092|GO:0000910|GO:0008017|GO:0015631|GO:0000226|GO:0007010	binding|cellular process|cellular component organization|protein binding|cell division|cell cycle|microtubule-based process|cytoskeletal protein binding|cytokinesis|microtubule binding|tubulin binding|microtubule cytoskeleton organization|cytoskeleton organization	-	-	-	-	4:239302476-239305460	0.223240683895425	81.0063830587206	-8.50329181108165	2.04649809387378e-05	0.0105857659853205	DOWN
GRMZM2G029558	-	Uncharacterized protein [Source:UniProtKB/TrEMBL;Acc:K7V940]	-	-	-	-	-	-	8:3482427-3483370	0	95.056802706786	-Inf	1.87860260271503e-05	0.0105857659853205	DOWN
GRMZM2G029716	-	Uncharacterized protein [Source:UniProtKB/TrEMBL;Acc:C4IY28]	GO:0016020	membrane	-	-	-	-	6:159874724-159876985	0.29234353406933	94.6406100254115	-8.33865087991745	2.49318426662244e-05	0.0105857659853205	DOWN
GRMZM2G030531	-	Uncharacterized protein [Source:UniProtKB/TrEMBL;Acc:C0HEY5]	GO:0005576|GO:0016020|GO:0009987|GO:0016043|GO:0071555|GO:0009664	extracellular region|membrane|cellular process|cellular component organization|cell wall organization|plant-type cell wall organization	-	-	-	-	1:203482243-203484003	0.0425337293119643	256.272631113815	-12.5567844379083	2.81584131139321e-05	0.0105857659853205	DOWN
GRMZM2G037912	-	-	GO:0051179|GO:0016020|GO:0006810|GO:0016021|GO:0016192	localization|membrane|transport|integral component of membrane|vesicle-mediated transport	-	-	-	-	1:13863133-13865361	0.0295575341426173	48.3623666134044	-10.6761432125985	1.90988541497909e-05	0.0105857659853205	DOWN
GRMZM2G041448	-	Putative uncharacterized protein [Source:UniProtKB/TrEMBL;Acc:B6T263]	-	-	-	-	-	-	3:143120612-143121112	0.155575442377342	292.160851804182	-10.8749328128047	2.66017080963998e-05	0.0105857659853205	DOWN
GRMZM2G052006	-	Pepsin A; Uncharacterized protein [Source:UniProtKB/TrEMBL;Acc:C0PFH0]	GO:0008152|GO:0003824|GO:0044238|GO:0016787|GO:0019538|GO:0008233|GO:0006508|GO:0004175|GO:0004190	metabolic process|catalytic activity|primary metabolic process|hydrolase activity|protein metabolic process|peptidase activity|proteolysis|endopeptidase activity|aspartic-type endopeptidase activity	-	-	-	-	6:169000582-169002394	0.0273905280804642	108.268930718635	-11.9486545993985	2.64312884364894e-05	0.0105857659853205	DOWN
GRMZM2G075588	-	Putative vesicle-associated membrane protein family protein [Source:UniProtKB/TrEMBL;Acc:K7VLZ4]	GO:0051179|GO:0016020|GO:0006810|GO:0016021|GO:0016192	localization|membrane|transport|integral component of membrane|vesicle-mediated transport	-	-	-	-	9:153681862-153684408	0.0597278320934562	47.2030479598863	-9.62626094581825	2.1457317657213e-05	0.0105857659853205	DOWN
GRMZM2G078804	-	Uncharacterized protein [Source:UniProtKB/TrEMBL;Acc:B4FCV9]	GO:0008152|GO:0003824|GO:0048519|GO:0030234|GO:0016787|GO:0050790|GO:0043086|GO:0004857|GO:0016788|GO:0052689|GO:0030599	metabolic process|catalytic activity|negative regulation of biological process|enzyme regulator activity|hydrolase activity|regulation of catalytic activity|negative regulation of catalytic activity|enzyme inhibitor activity|hydrolase activity, acting on ester bonds|carboxylic ester hydrolase activity|pectinesterase activity	-	-	-	-	7:24834018-24835345	1.24874037312367	741.890296226625	-9.21458850425561	2.00769745510469e-05	0.0105857659853205	DOWN
GRMZM2G078886	-	-	GO:0003824|GO:0030234|GO:0016787|GO:0004857|GO:0016788|GO:0052689|GO:0030599	catalytic activity|enzyme regulator activity|hydrolase activity|enzyme inhibitor activity|hydrolase activity, acting on ester bonds|carboxylic ester hydrolase activity|pectinesterase activity	-	-	-	-	7:24809925-24810872	0.0526923120231963	66.7790312869395	-10.3075869667281	2.25238978686399e-05	0.0105857659853205	DOWN
GRMZM2G090732	-	Uncharacterized protein [Source:UniProtKB/TrEMBL;Acc:C0HG43]	GO:0008152|GO:0005488|GO:0003824|GO:0009987|GO:0044238|GO:0016740|GO:0044237|GO:0036094|GO:0043167|GO:0001882|GO:0019538|GO:0016772|GO:0000166|GO:0043412|GO:0044267|GO:0032549|GO:0016301|GO:0016773|GO:0017076|GO:0006796|GO:0004672|GO:0030554|GO:0016310|GO:0005524|GO:0006464|GO:0006468	metabolic process|binding|catalytic activity|cellular process|primary metabolic process|transferase activity|cellular metabolic process|small molecule binding|ion binding|nucleoside binding|protein metabolic process|transferase activity, transferring phosphorus-containing groups|nucleotide binding|macromolecule modification|cellular protein metabolic process|ribonucleoside binding|kinase activity…	-	-	-	-	8:116721653-116724613	0.0264968187754145	46.2157838075605	-10.7683507764905	2.69736016402019e-05	0.0105857659853205	DOWN
GRMZM2G094563	-	Uncharacterized protein [Source:UniProtKB/TrEMBL;Acc:B4FYY6]	GO:0016020|GO:0016021	membrane|integral component of membrane	-	-	-	-	5:185618639-185620547	0.0136184056155916	37.319336076504	-11.4201497963511	1.70028517218157e-05	0.0105857659853205	DOWN
GRMZM2G094811	-	Zea m 13 allergen [Source:UniProtKB/TrEMBL;Acc:K7UIG5]	GO:0008152|GO:0005576|GO:0003824|GO:0044238|GO:0016787|GO:0016798|GO:0005975|GO:0004553|GO:0004650	metabolic process|extracellular region|catalytic activity|primary metabolic process|hydrolase activity|hydrolase activity, acting on glycosyl bonds|carbohydrate metabolic process|hydrolase activity, hydrolyzing O-glycosyl compounds|polygalacturonase activity	-	-	-	-	6:99520235-99522243	0.093047021482246	414.00627055409	-12.1194050294766	1.74509139203364e-05	0.0105857659853205	DOWN
GRMZM2G099827	-	-	GO:0005488|GO:0009987|GO:0016043|GO:0005515|GO:0051301|GO:0007049|GO:0007017|GO:0008092|GO:0000910|GO:0008017|GO:0015631|GO:0000226|GO:0007010	binding|cellular process|cellular component organization|protein binding|cell division|cell cycle|microtubule-based process|cytoskeletal protein binding|cytokinesis|microtubule binding|tubulin binding|microtubule cytoskeleton organization|cytoskeleton organization	-	-	-	-	5:73181522-73184335	0.0155419127335139	47.3393425260307	-11.572659887706	2.13559034359132e-05	0.0105857659853205	DOWN
GRMZM2G121256	-	Uncharacterized protein [Source:UniProtKB/TrEMBL;Acc:C4IYA0]	-	-	-	-	-	-	2:32549059-32550229	0.0852536213881331	177.78309736936	-11.0260694288148	2.70329756090811e-05	0.0105857659853205	DOWN
GRMZM2G121631	-	Uncharacterized protein [Source:UniProtKB/TrEMBL;Acc:K7TUG1]	GO:0005576|GO:0000003|GO:0019953	extracellular region|reproduction|sexual reproduction	-	-	-	-	4:45484900-45485872	0.134549518744194	233.759862001073	-10.7626742854631	2.07262429427817e-05	0.0105857659853205	DOWN
GRMZM2G122230	-	Uncharacterized protein [Source:UniProtKB/TrEMBL;Acc:B4FMP9]	GO:0008152|GO:0003824|GO:0048519|GO:0030234|GO:0016787|GO:0050790|GO:0043086|GO:0004857|GO:0016788|GO:0052689|GO:0030599	metabolic process|catalytic activity|negative regulation of biological process|enzyme regulator activity|hydrolase activity|regulation of catalytic activity|negative regulation of catalytic activity|enzyme inhibitor activity|hydrolase activity, acting on ester bonds|carboxylic ester hydrolase activity|pectinesterase activity	-	-	-	-	3:35555193-35556122	0.170868458678666	516.963502479572	-11.5629606063176	2.34556081796586e-05	0.0105857659853205	DOWN
GRMZM2G130055	-	Uncharacterized protein [Source:UniProtKB/TrEMBL;Acc:C0HHX6]	-	-	-	-	-	-	5:121785849-121786379	2.10487453451761	1355.04670145868	-9.33039261836587	2.58228519903422e-05	0.0105857659853205	DOWN
GRMZM2G133113	-	Uncharacterized protein [Source:UniProtKB/TrEMBL;Acc:B4FKZ2]	-	-	-	-	-	-	7:130490576-130491087	0.158185430310013	89.2695255436912	-9.14040722167032	2.8071373041889e-05	0.0105857659853205	DOWN
GRMZM2G135570	-	-	GO:0008152|GO:0003824|GO:0009987|GO:0006457|GO:0044238|GO:0044237|GO:0016853|GO:0019538|GO:0003755|GO:0043412|GO:0044267|GO:0006464|GO:0000413	metabolic process|catalytic activity|cellular process|protein folding|primary metabolic process|cellular metabolic process|isomerase activity|protein metabolic process|peptidyl-prolyl cis-trans isomerase activity|macromolecule modification|cellular protein metabolic process|cellular protein modification process|protein peptidyl-prolyl isomerization	-	-	-	-	5:59170607-59172542	0.183626359888569	432.904291376047	-11.2030592116637	2.32333214477662e-05	0.0105857659853205	DOWN
GRMZM2G139431	-	Uncharacterized protein [Source:UniProtKB/TrEMBL;Acc:K7USZ1]	GO:0005576|GO:0000003|GO:0019953	extracellular region|reproduction|sexual reproduction	-	-	-	-	4:45509939-45510621	0.191678889806882	395.592539783994	-11.0111080469348	1.8947464785414e-05	0.0105857659853205	DOWN
GRMZM2G153262	-	Uncharacterized protein [Source:UniProtKB/TrEMBL;Acc:K7VED7]	GO:0008152|GO:0005576|GO:0003824|GO:0044238|GO:0016787|GO:0016798|GO:0005975|GO:0004553|GO:0004650	metabolic process|extracellular region|catalytic activity|primary metabolic process|hydrolase activity|hydrolase activity, acting on glycosyl bonds|carbohydrate metabolic process|hydrolase activity, hydrolyzing O-glycosyl compounds|polygalacturonase activity	-	-	-	-	6:99515285-99516596	0.0380734083826143	125.892271986571	-11.6911183764788	2.4139295653534e-05	0.0105857659853205	DOWN
GRMZM2G162461	-	Uncharacterized protein [Source:UniProtKB/TrEMBL;Acc:B4FYZ5]	GO:0005215|GO:0051179|GO:0000003|GO:0005623|GO:0040007|GO:0032502|GO:0009987|GO:0009653|GO:0016043|GO:0005622|GO:0003006|GO:0048589|GO:0016049|GO:0048367|GO:0005319|GO:0009826|GO:0006810|GO:0048364|GO:0007275|GO:0010015|GO:0009888|GO:0009791|GO:0030154|GO:0009908|GO:0009932|GO:0000902|GO:0080147|GO:0010053|GO:0048767|GO:0008526|GO:0048768|GO:0010054|GO:0048765	transporter activity|localization|reproduction|cell|growth|developmental process|cellular process|anatomical structure morphogenesis|cellular component organization|intracellular|developmental process involved in reproduction|developmental growth|cell growth|shoot system development|lipid transporter activity|unidimensional cell growth|transport|root development|multicellular organism development…	-	-	-	-	5:165695594-165700950	0.507804700102856	617.803377158418	-10.2486582937508	2.39657173677437e-05	0.0105857659853205	DOWN
GRMZM2G174625	-	-	-	-	-	-	-	-	7:14666362-14667602	0	18.7380174377411	-Inf	1.93182576208659e-05	0.0105857659853205	DOWN
GRMZM2G313216	-	Uncharacterized protein [Source:UniProtKB/TrEMBL;Acc:B6T227]	-	-	-	-	-	-	8:161481691-161482495	0.290479669898316	983.877474999301	-11.7258257528132	2.79742775339406e-05	0.0105857659853205	DOWN
GRMZM2G320175	PG1	Exopolygalacturonase [Source:UniProtKB/Swiss-Prot;Acc:P26216]	GO:0008152|GO:0005576|GO:0005623|GO:0003824|GO:0044238|GO:0071944|GO:0016787|GO:0016798|GO:0005618|GO:0005975|GO:0004553|GO:0004650|GO:0047911	metabolic process|extracellular region|cell|catalytic activity|primary metabolic process|cell periphery|hydrolase activity|hydrolase activity, acting on glycosyl bonds|cell wall|carbohydrate metabolic process|hydrolase activity, hydrolyzing O-glycosyl compounds|polygalacturonase activity|galacturan 1,4-alpha-galacturonidase activity	K01213	galacturan 1,4-alpha-galacturonidase[3.2.1.67]	zma01100|zma00500|zma00040	Metabolic pathways - Zea mays (maize)|Starch and sucrose metabolism - Zea mays (maize)|Pentose and glucuronate interconversions - Zea mays (maize)	6:99582016-99584295	0.0560829114256239	188.552409495034	-11.7151167204712	2.43094677836434e-05	0.0105857659853205	DOWN
GRMZM2G323418	-	Pectate lyase homolog; Uncharacterized protein [Source:UniProtKB/TrEMBL;Acc:Q43862]	GO:0003824|GO:0016829|GO:0030570	catalytic activity|lyase activity|pectate lyase activity	-	-	-	-	9:20163896-20165966	0.138501250484699	286.556364793791	-11.0147042234483	2.62980584060818e-05	0.0105857659853205	DOWN
GRMZM2G323558	-	Pectinesterase inhibitor domain containing protein [Source:UniProtKB/TrEMBL;Acc:K7UPA4]	GO:0008152|GO:0003824|GO:0048519|GO:0030234|GO:0016787|GO:0050790|GO:0043086|GO:0004857|GO:0016788|GO:0052689|GO:0030599	metabolic process|catalytic activity|negative regulation of biological process|enzyme regulator activity|hydrolase activity|regulation of catalytic activity|negative regulation of catalytic activity|enzyme inhibitor activity|hydrolase activity, acting on ester bonds|carboxylic ester hydrolase activity|pectinesterase activity	-	-	-	-	8:5720615-5722217	0.0807273519642851	234.376524864456	-11.5034828874292	2.46372038625298e-05	0.0105857659853205	DOWN
GRMZM2G339781	-	Uncharacterized protein [Source:UniProtKB/TrEMBL;Acc:K7W0Q1]	-	-	-	-	-	-	8:153841226-153841772	0.18162864638643	78.9350556724285	-8.76353058264992	2.37574861286512e-05	0.0105857659853205	DOWN
GRMZM2G352359	-	-	GO:0005623|GO:0003824|GO:0009987|GO:0071944|GO:0030234|GO:0016043|GO:0016787|GO:0005618|GO:0071555|GO:0004857|GO:0016788|GO:0052689|GO:0042545|GO:0030599	cell|catalytic activity|cellular process|cell periphery|enzyme regulator activity|cellular component organization|hydrolase activity|cell wall|cell wall organization|enzyme inhibitor activity|hydrolase activity, acting on ester bonds|carboxylic ester hydrolase activity|cell wall modification|pectinesterase activity	-	-	-	-	2:6316002-6317978	0.0131939545161094	13.0661459836685	-9.9517409117598	2.80960995996839e-05	0.0105857659853205	DOWN
GRMZM2G401874	-	Uncharacterized protein [Source:UniProtKB/TrEMBL;Acc:K7V2G1]	GO:0051179|GO:0016020|GO:0009987|GO:0006810|GO:0055085	localization|membrane|cellular process|transport|transmembrane transport	-	-	-	-	4:189366035-189375987	0.0120081445015266	11.9583700167118	-9.95979179830413	2.50731168233384e-05	0.0105857659853205	DOWN
GRMZM2G426511	-	-	GO:0003824	catalytic activity	-	-	-	-	1:67145766-67147990	0.150197386234917	139.515683262776	-9.85935188533239	1.95370802593122e-05	0.0105857659853205	DOWN
GRMZM2G435294	-	Uncharacterized protein [Source:UniProtKB/TrEMBL;Acc:K7W4X8]	GO:0005488|GO:0005623|GO:0003824|GO:0036094|GO:0043167|GO:0005622|GO:0043234|GO:0016787|GO:0005515|GO:0016459|GO:0001882|GO:0000166|GO:0008092|GO:0016817|GO:0032549|GO:0005856|GO:0003779|GO:0016818|GO:0017076|GO:0030554|GO:0005524|GO:0016462|GO:0015629|GO:0017111|GO:0003774	binding|cell|catalytic activity|small molecule binding|ion binding|intracellular|protein complex|hydrolase activity|protein binding|myosin complex|nucleoside binding|nucleotide binding|cytoskeletal protein binding|hydrolase activity, acting on acid anhydrides|ribonucleoside binding|cytoskeleton|actin binding|hydrolase activity, acting on acid anhydrides, in phosphorus-containing anhydrides|purine…	-	-	-	-	9:4288790-4298831	0.11402171601384	25.4061094602996	-7.7997230372441	2.69506730623544e-05	0.0105857659853205	DOWN
GRMZM2G443690	-	-	GO:0003824|GO:0016740|GO:0016772|GO:0016773	catalytic activity|transferase activity|transferase activity, transferring phosphorus-containing groups|phosphotransferase activity, alcohol group as acceptor	-	-	-	-	3:41736526-41738505	0.079901889227415	32.8958114458308	-8.68545856987672	2.36471541781293e-05	0.0105857659853205	DOWN
GRMZM2G454497	-	Uncharacterized protein [Source:UniProtKB/TrEMBL;Acc:K7UFD6]	GO:0008152|GO:0005576|GO:0003824|GO:0044238|GO:0016787|GO:0016798|GO:0005975|GO:0004553|GO:0004650	metabolic process|extracellular region|catalytic activity|primary metabolic process|hydrolase activity|hydrolase activity, acting on glycosyl bonds|carbohydrate metabolic process|hydrolase activity, hydrolyzing O-glycosyl compounds|polygalacturonase activity	-	-	-	-	6:99605445-99607659	0.0225518337688443	19.0807211038145	-9.72465523090679	2.39554489211755e-05	0.0105857659853205	DOWN
GRMZM2G478929	-	Leucine-rich repeat (LRR) family protein [Source:UniProtKB/TrEMBL;Acc:K7UP57]	GO:0005488|GO:0005515	binding|protein binding	-	-	-	-	4:3413177-3413824	0.077086900922824	249.597309932302	-11.6608290355875	2.71577678631787e-05	0.0105857659853205	DOWN
GRMZM2G503156	-	-	GO:0008152|GO:0000003|GO:0005488|GO:0003824|GO:0040007|GO:0032502|GO:0009987|GO:0044238|GO:0009653|GO:0016740|GO:0044237|GO:0036094|GO:0016043|GO:0043167|GO:0003006|GO:0048589|GO:0016049|GO:0009860|GO:0009826|GO:0001882|GO:0071555|GO:0019538|GO:0016772|GO:0000166|GO:0048868|GO:0030154|GO:0043412|GO:0009932|GO:0000902|GO:0044267|GO:0032549|GO:0042545|GO:0016301|GO:0009664|GO:0016773|GO:0017076|GO:…	metabolic process|reproduction|binding|catalytic activity|growth|developmental process|cellular process|primary metabolic process|anatomical structure morphogenesis|transferase activity|cellular metabolic process|small molecule binding|cellular component organization|ion binding|developmental process involved in reproduction|developmental growth|cell growth|pollen tube growth|unidimensional cell …	-	-	-	-	3:89617869-89622081	0.0626462071009667	18.5840183715441	-8.21261960554392	2.7847130969022e-05	0.0105857659853205	DOWN
GRMZM5G852097	-	-	GO:0005488|GO:0005515	binding|protein binding	-	-	-	-	1:274348403-274350214	0.212320518227055	24.6192731144616	-6.8574005594449	2.50300678494875e-05	0.0105857659853205	DOWN
GRMZM2G390678	-	-	GO:0008152|GO:0003824|GO:0044238|GO:0016787|GO:0006629|GO:0016788|GO:0016298	metabolic process|catalytic activity|primary metabolic process|hydrolase activity|lipid metabolic process|hydrolase activity, acting on ester bonds|lipase activity	-	-	-	-	5:39292865-39295169	0.0523627898989455	106.169470144664	-10.9855393807848	2.91360983705556e-05	0.010838015202302	DOWN
GRMZM2G144856	-	Uncharacterized protein [Source:UniProtKB/TrEMBL;Acc:B4FIV7]	GO:0005576|GO:0000003|GO:0019953	extracellular region|reproduction|sexual reproduction	-	-	-	-	5:200097901-200098990	0.165934856455129	515.937755236978	-11.6023643361903	2.97347355556244e-05	0.0109454800527568	DOWN
GRMZM2G111537	-	Putative uncharacterized protein [Source:UniProtKB/TrEMBL;Acc:B6TVH0]	GO:0000003|GO:0040007|GO:0032502|GO:0050896|GO:0009987|GO:0006950|GO:0009653|GO:0016043|GO:0003006|GO:0048589|GO:0016049|GO:0009860|GO:0009826|GO:0071555|GO:0048868|GO:0030154|GO:0009932|GO:0000902|GO:0042545|GO:0009664|GO:0009827	reproduction|growth|developmental process|response to stimulus|cellular process|response to stress|anatomical structure morphogenesis|cellular component organization|developmental process involved in reproduction|developmental growth|cell growth|pollen tube growth|unidimensional cell growth|cell wall organization|pollen tube development|cell differentiation|cell tip growth|cell morphogenesis|cell…	-	-	-	-	5:31011714-31012926	0.425380432196442	113.072460935619	-8.0542782151707	3.04065766734505e-05	0.0109478666806399	DOWN
GRMZM2G162384	-	Uncharacterized protein [Source:UniProtKB/TrEMBL;Acc:K7UIF9]	GO:0008152|GO:0005576|GO:0003824|GO:0044238|GO:0016787|GO:0016798|GO:0005975|GO:0004553|GO:0004650	metabolic process|extracellular region|catalytic activity|primary metabolic process|hydrolase activity|hydrolase activity, acting on glycosyl bonds|carbohydrate metabolic process|hydrolase activity, hydrolyzing O-glycosyl compounds|polygalacturonase activity	-	-	-	-	6:99355988-99357434	0	6.95132505688943	-Inf	3.06706322198017e-05	0.0109478666806399	DOWN
GRMZM2G180071	-	-	GO:0008152|GO:0005488|GO:0003824|GO:0009987|GO:0044238|GO:0016740|GO:0044237|GO:0036094|GO:0043167|GO:0001882|GO:0019538|GO:0016772|GO:0000166|GO:0043412|GO:0044267|GO:0032549|GO:0016301|GO:0016773|GO:0017076|GO:0006796|GO:0004672|GO:0030554|GO:0016310|GO:0005524|GO:0006464|GO:0004674|GO:0006468	metabolic process|binding|catalytic activity|cellular process|primary metabolic process|transferase activity|cellular metabolic process|small molecule binding|ion binding|nucleoside binding|protein metabolic process|transferase activity, transferring phosphorus-containing groups|nucleotide binding|macromolecule modification|cellular protein metabolic process|ribonucleoside binding|kinase activity…	-	-	-	-	3:35492943-35495573	0.0850163037041997	7.5846410127901	-6.47919755236051	3.05284265322451e-05	0.0109478666806399	DOWN
GRMZM2G097122	ADF2	Actin-depolymerizing factor 2 [Source:UniProtKB/Swiss-Prot;Acc:Q43694]	GO:0005488|GO:0005623|GO:0009987|GO:0016043|GO:0005622|GO:0005515|GO:0030029|GO:0008092|GO:0030036|GO:0005856|GO:0003779|GO:0007010|GO:0007015|GO:0015629|GO:0043241|GO:0030042	binding|cell|cellular process|cellular component organization|intracellular|protein binding|actin filament-based process|cytoskeletal protein binding|actin cytoskeleton organization|cytoskeleton|actin binding|cytoskeleton organization|actin filament organization|actin cytoskeleton|protein complex disassembly|actin filament depolymerization	-	-	-	-	2:200140261-200141322	0.348439434728782	157.060726030153	-8.81619884532011	3.16623388851784e-05	0.0109513984828036	DOWN
GRMZM2G127236	-	-	GO:0005576|GO:0000003|GO:0019953	extracellular region|reproduction|sexual reproduction	-	-	-	-	5:200282154-200283467	0.019007728994669	30.9215884889666	-10.6678125472907	3.13591195388758e-05	0.0109513984828036	DOWN
GRMZM2G142584	-	Pollen-specific protein NTP303; Uncharacterized protein [Source:UniProtKB/TrEMBL;Acc:B4FWR1]	GO:0008152|GO:0005488|GO:0003824|GO:0043167|GO:0016491|GO:0043169|GO:0055114|GO:0046872|GO:0046914|GO:0005507	metabolic process|binding|catalytic activity|ion binding|oxidoreductase activity|cation binding|oxidation-reduction process|metal ion binding|transition metal ion binding|copper ion binding	-	-	-	-	8:118896318-118898981	0.729877901457183	934.926587384471	-10.3229822292089	3.11115178695081e-05	0.0109513984828036	DOWN
GRMZM2G390896	-	Putative CBL-interacting protein kinase family protein; Uncharacterized protein [Source:UniProtKB/TrEMBL;Acc:B4F898]	GO:0008152|GO:0023052|GO:0005488|GO:0003824|GO:0050896|GO:0009987|GO:0044238|GO:0042221|GO:0016740|GO:0051716|GO:0044237|GO:0036094|GO:0043167|GO:0009725|GO:0001882|GO:0019538|GO:0016772|GO:0007165|GO:0007154|GO:0000166|GO:0043412|GO:0044267|GO:0032549|GO:0009737|GO:0016301|GO:0016773|GO:0017076|GO:0006796|GO:0004672|GO:0030554|GO:0016310|GO:0005524|GO:0006464|GO:0004674|GO:0006468	metabolic process|signaling|binding|catalytic activity|response to stimulus|cellular process|primary metabolic process|response to chemical|transferase activity|cellular response to stimulus|cellular metabolic process|small molecule binding|ion binding|response to hormone|nucleoside binding|protein metabolic process|transferase activity, transferring phosphorus-containing groups|signal transducti…	-	-	-	-	8:23774621-23776525	3.36524726220772	1020.4289671799	-8.24424753241877	3.19201438601159e-05	0.0109513984828036	DOWN
GRMZM2G075222	-	Pollen allergen Phl p 11; Uncharacterized protein [Source:UniProtKB/TrEMBL;Acc:B6T2Z8]	GO:0005576|GO:0005615	extracellular region|extracellular space	-	-	-	-	8:28128666-28129583	0.253865447701158	274.40830529489	-10.0780443810536	3.28444809185196e-05	0.0110811784030713	DOWN
GRMZM2G086502	-	Uncharacterized protein [Source:UniProtKB/TrEMBL;Acc:B4F8J9]	-	-	-	-	-	-	7:29541012-29542841	0	34.078910736914	-Inf	3.30742945808367e-05	0.0110811784030713	DOWN
GRMZM2G471240	-	-	GO:0008152|GO:0044238|GO:0006629	metabolic process|primary metabolic process|lipid metabolic process	-	-	-	-	1:68248585-68250379	0	10.5747911755073	-Inf	3.32391451334414e-05	0.0110811784030713	DOWN
GRMZM2G005798	-	Putative O-Glycosyl hydrolase superfamily protein; Uncharacterized protein [Source:UniProtKB/TrEMBL;Acc:C4JAF6]	GO:0008152|GO:0003824|GO:0044238|GO:0016787|GO:0016798|GO:0005975|GO:0004553	metabolic process|catalytic activity|primary metabolic process|hydrolase activity|hydrolase activity, acting on glycosyl bonds|carbohydrate metabolic process|hydrolase activity, hydrolyzing O-glycosyl compounds	-	-	-	-	9:89530371-89532175	0.0125757646992588	129.798238598099	-13.3333370560066	3.46540888909392e-05	0.0111327835748001	DOWN
GRMZM2G014463	-	Uncharacterized protein [Source:UniProtKB/TrEMBL;Acc:K7U5F6]	-	-	-	-	-	-	4:212183998-212184921	0	16.9838952737521	-Inf	3.42102106830399e-05	0.0111327835748001	DOWN
GRMZM2G137037	-	Uncharacterized protein [Source:UniProtKB/TrEMBL;Acc:B4FKN6]	-	-	-	-	-	-	3:64617231-64618409	0.220905213754218	326.310024165653	-10.5286001227655	3.42831091124254e-05	0.0111327835748001	DOWN
GRMZM2G148374	-	Uncharacterized protein [Source:UniProtKB/TrEMBL;Acc:K7U545]	GO:0008152|GO:0005215|GO:0051179|GO:0005488|GO:0005623|GO:0003824|GO:0016020|GO:0050896|GO:0009987|GO:0044238|GO:0042221|GO:0006950|GO:0022857|GO:0071944|GO:0044237|GO:0005886|GO:0036094|GO:0009628|GO:0043167|GO:0005622|GO:0009058|GO:0006807|GO:0016787|GO:0022891|GO:0010119|GO:0010118|GO:0044249|GO:0009725|GO:0006810|GO:0006725|GO:0001882|GO:0043231|GO:0006139|GO:0016021|GO:0043169|GO:0000166|GO:…	metabolic process|transporter activity|localization|binding|cell|catalytic activity|membrane|response to stimulus|cellular process|primary metabolic process|response to chemical|response to stress|transmembrane transporter activity|cell periphery|cellular metabolic process|plasma membrane|small molecule binding|response to abiotic stimulus|ion binding|intracellular|biosynthetic process|nitrogen c…	K01535	H+-transporting ATPase[3.6.3.6]	zma00190	Oxidative phosphorylation - Zea mays (maize)	4:173746259-173749650	0.312835295637457	623.519464507579	-10.9608155883892	3.44797939191013e-05	0.0111327835748001	DOWN
GRMZM2G034846	-	-	GO:0003824|GO:0030234|GO:0016787|GO:0004857|GO:0016788|GO:0052689|GO:0030599	catalytic activity|enzyme regulator activity|hydrolase activity|enzyme inhibitor activity|hydrolase activity, acting on ester bonds|carboxylic ester hydrolase activity|pectinesterase activity	-	-	-	-	1:98984653-98985598	0.0295887788932966	28.6248551777477	-9.91800252001825	3.53709840725769e-05	0.0112607192356462	DOWN
GRMZM2G088371	-	Putative uncharacterized protein [Source:UniProtKB/TrEMBL;Acc:B6U3U0]	-	-	-	-	-	-	3:14976988-14977593	0.22105293902769	430.811967879569	-10.9284506970205	3.60597359513301e-05	0.0113005220494215	DOWN
GRMZM2G160113	-	Uncharacterized protein [Source:UniProtKB/TrEMBL;Acc:B4FY96]	GO:0005488|GO:0005515	binding|protein binding	-	-	-	-	3:69379611-69380680	0.78935459338154	893.258738576881	-10.1441888747257	3.6135576195162e-05	0.0113005220494215	DOWN
GRMZM2G046609	-	-	GO:0003824|GO:0016740|GO:0008168	catalytic activity|transferase activity|methyltransferase activity	-	-	-	-	3:139700641-139704086	0.0155719747287179	18.4306276874647	-10.2089375814922	3.71958362064159e-05	0.0114029486741331	DOWN
GRMZM2G066448	-	Uncharacterized protein [Source:UniProtKB/TrEMBL;Acc:K7UKD4]	GO:0005488|GO:0005515	binding|protein binding	-	-	-	-	6:152370990-152373928	0.173514608261021	74.4661904595024	-8.7453846148745	3.71763776729553e-05	0.0114029486741331	DOWN
GRMZM2G166044	-	Uncharacterized protein [Source:UniProtKB/TrEMBL;Acc:K7USC2]	GO:0005488|GO:0005515|GO:0005516	binding|protein binding|calmodulin binding	-	-	-	-	4:238041718-238043744	0.87621947764247	769.263949726331	-9.77797070014262	3.74311519101092e-05	0.0114029486741331	DOWN
GRMZM2G029249	-	Desiccation-associated protein [Source:UniProtKB/TrEMBL;Acc:B6U2M5]	-	-	-	-	-	-	7:40328885-40331026	0.552621207014649	251.893034507382	-8.83230458594994	3.89497124636962e-05	0.0117641447781376	DOWN
GRMZM2G056221	-	RALF; Uncharacterized protein [Source:UniProtKB/TrEMBL;Acc:B6UE55]	-	-	-	-	-	-	8:22941113-22942075	0.190948932990814	585.843518777246	-11.5831127926578	4.38556246690034e-05	0.0128175654155729	DOWN
GRMZM2G134752	-	Putative LIM-type zinc finger domain family protein; Uncharacterized protein [Source:UniProtKB/TrEMBL;Acc:C0P2G9]	GO:0005488|GO:0043167|GO:0043169|GO:0046872|GO:0046914|GO:0008270	binding|ion binding|cation binding|metal ion binding|transition metal ion binding|zinc ion binding	-	-	-	-	4:147679277-147680759	0.0805307979978051	64.3593553819356	-9.64239353142433	4.3200279045451e-05	0.0128175654155729	DOWN
GRMZM2G151755	-	-	GO:0008152|GO:0003824|GO:0044238|GO:0016787|GO:0016798|GO:0005975|GO:0004553|GO:0004650	metabolic process|catalytic activity|primary metabolic process|hydrolase activity|hydrolase activity, acting on glycosyl bonds|carbohydrate metabolic process|hydrolase activity, hydrolyzing O-glycosyl compounds|polygalacturonase activity	-	-	-	-	5:121087510-121089347	0.377529728631912	1142.39363097364	-11.5631819666609	4.38883189564866e-05	0.0128175654155729	DOWN
GRMZM2G321978	-	Putative uncharacterized protein [Source:UniProtKB/TrEMBL;Acc:B6T2I1]	-	-	-	-	-	-	1:183021928-183022146	0.483868019259003	695.625203123335	-10.4894808994106	4.37829776747721e-05	0.0128175654155729	DOWN
GRMZM2G470452	-	Serine/threonine-protein phosphatase [Source:UniProtKB/TrEMBL;Acc:B4FLQ3]	GO:0003824|GO:0016787|GO:0016788|GO:0042578|GO:0016791|GO:0004721	catalytic activity|hydrolase activity|hydrolase activity, acting on ester bonds|phosphoric ester hydrolase activity|phosphatase activity|phosphoprotein phosphatase activity	K06269	serine/threonine-protein phosphatase PP1 catalytic subunit[3.1.3.16]	zma03015|zma04931	mRNA surveillance pathway - Zea mays (maize)|Insulin resistance - Zea mays (maize)	1:208780274-208781843	0.0899697338246737	22.4755924991172	-7.96470367834943	4.45251139718814e-05	0.0128969547339209	DOWN
GRMZM2G158649	-	Uncharacterized protein [Source:UniProtKB/TrEMBL;Acc:K7V3M0]	GO:0050896|GO:0042221|GO:0006950|GO:0009628|GO:0009414|GO:0009415|GO:0009269	response to stimulus|response to chemical|response to stress|response to abiotic stimulus|response to water deprivation|response to water|response to desiccation	-	-	-	-	8:144731895-144732805	0	19.9976583067148	-Inf	4.49561440532978e-05	0.0129159367362231	DOWN
GRMZM2G047632	-	-	-	-	-	-	-	-	2:173963416-173964100	0.0724949305253744	31.0590283693864	-8.74291686985356	4.68610726875946e-05	0.0132478126930738	DOWN
GRMZM2G350662	-	Uncharacterized protein [Source:UniProtKB/TrEMBL;Acc:B6UBN9]	-	-	-	-	-	-	4:233809792-233810388	0.578456481513603	61.7261564977514	-6.73752972518678	4.668273065139e-05	0.0132478126930738	DOWN
GRMZM2G160526	PG2C	Exopolygalacturonase [Source:UniProtKB/Swiss-Prot;Acc:P35339]	GO:0008152|GO:0005576|GO:0005623|GO:0003824|GO:0044238|GO:0071944|GO:0016787|GO:0016798|GO:0005618|GO:0005975|GO:0004553|GO:0004650|GO:0047911	metabolic process|extracellular region|cell|catalytic activity|primary metabolic process|cell periphery|hydrolase activity|hydrolase activity, acting on glycosyl bonds|cell wall|carbohydrate metabolic process|hydrolase activity, hydrolyzing O-glycosyl compounds|polygalacturonase activity|galacturan 1,4-alpha-galacturonidase activity	K01213	galacturan 1,4-alpha-galacturonidase[3.2.1.67]	zma01100|zma00500|zma00040	Metabolic pathways - Zea mays (maize)|Starch and sucrose metabolism - Zea mays (maize)|Pentose and glucuronate interconversions - Zea mays (maize)	6:99103865-99105564	0.218142270003883	559.609396169967	-11.3249351191678	4.81498131500238e-05	0.0135041118817106	DOWN
AC233959.1_FG006	-	-	GO:0005488|GO:0005515|GO:0005516	binding|protein binding|calmodulin binding	-	-	-	-	5:80528351-80529334	0.240735546703071	685.040352580454	-11.4745240737292	5.38989639497542e-05	0.0135083800571377	DOWN
GRMZM2G012328	-	-	GO:0005623|GO:0003824|GO:0009987|GO:0071944|GO:0030234|GO:0016043|GO:0016787|GO:0005618|GO:0071555|GO:0004857|GO:0016788|GO:0052689|GO:0042545|GO:0030599	cell|catalytic activity|cellular process|cell periphery|enzyme regulator activity|cellular component organization|hydrolase activity|cell wall|cell wall organization|enzyme inhibitor activity|hydrolase activity, acting on ester bonds|carboxylic ester hydrolase activity|cell wall modification|pectinesterase activity	-	-	-	-	2:42991909-42994023	0.436098370065482	249.433134192028	-9.1597838089439	4.95790687140712e-05	0.0135083800571377	DOWN
GRMZM2G045030	-	-	-	-	-	-	-	-	2:229868116-229868601	0	32.967584341295	-Inf	5.28325055607441e-05	0.0135083800571377	DOWN
GRMZM2G066950	-	Uncharacterized protein [Source:UniProtKB/TrEMBL;Acc:B4FLF1]	GO:0008152|GO:0003824|GO:0048519|GO:0030234|GO:0016787|GO:0050790|GO:0043086|GO:0004857|GO:0016788|GO:0052689|GO:0030599	metabolic process|catalytic activity|negative regulation of biological process|enzyme regulator activity|hydrolase activity|regulation of catalytic activity|negative regulation of catalytic activity|enzyme inhibitor activity|hydrolase activity, acting on ester bonds|carboxylic ester hydrolase activity|pectinesterase activity	-	-	-	-	2:231543358-231545402	0.0669954644197837	153.7992535768	-11.1646974524387	5.2207431772236e-05	0.0135083800571377	DOWN
GRMZM2G133129	-	Uncharacterized protein [Source:UniProtKB/TrEMBL;Acc:C4J752]	-	-	-	-	-	-	7:130495333-130495942	0.0458868603820633	35.113561665449	-9.57973152513408	5.25441912464471e-05	0.0135083800571377	DOWN
GRMZM2G157629	-	Seed maturation protein [Source:UniProtKB/TrEMBL;Acc:B6TV76]	GO:0005623|GO:0012505|GO:0005622|GO:0043231|GO:0005737|GO:0005783	cell|endomembrane system|intracellular|intracellular membrane-bounded organelle|cytoplasm|endoplasmic reticulum	-	-	-	-	8:112731870-112734756	0.111533132801945	31.42646512801	-8.13836384487543	5.12710863693302e-05	0.0135083800571377	DOWN
GRMZM2G160626	-	Uncharacterized protein [Source:UniProtKB/TrEMBL;Acc:K7UZB1]	GO:0008152|GO:0005576|GO:0003824|GO:0044238|GO:0016787|GO:0016798|GO:0005975|GO:0004553|GO:0004650	metabolic process|extracellular region|catalytic activity|primary metabolic process|hydrolase activity|hydrolase activity, acting on glycosyl bonds|carbohydrate metabolic process|hydrolase activity, hydrolyzing O-glycosyl compounds|polygalacturonase activity	-	-	-	-	6:99117232-99118814	0.169249782992141	333.166475232518	-10.942873537939	5.1739941772071e-05	0.0135083800571377	DOWN
GRMZM2G164674	-	Uncharacterized protein [Source:UniProtKB/TrEMBL;Acc:C4IY58]	-	-	-	-	-	-	3:209108962-209111500	0.0777596704798326	187.992173620164	-11.2393628759846	5.2850105123255e-05	0.0135083800571377	DOWN
GRMZM2G164785	-	EXPB10 [Source:UniProtKB/TrEMBL;Acc:Q19K80]	GO:0005576|GO:0000003|GO:0019953	extracellular region|reproduction|sexual reproduction	-	-	-	-	3:53392404-53393425	0	69.586431994282	-Inf	5.07895954100177e-05	0.0135083800571377	DOWN
GRMZM2G418644	PG1	Exopolygalacturonase [Source:UniProtKB/Swiss-Prot;Acc:P26216]	GO:0008152|GO:0005576|GO:0005623|GO:0003824|GO:0044238|GO:0071944|GO:0016787|GO:0016798|GO:0005618|GO:0005975|GO:0004553|GO:0004650|GO:0047911	metabolic process|extracellular region|cell|catalytic activity|primary metabolic process|cell periphery|hydrolase activity|hydrolase activity, acting on glycosyl bonds|cell wall|carbohydrate metabolic process|hydrolase activity, hydrolyzing O-glycosyl compounds|polygalacturonase activity|galacturan 1,4-alpha-galacturonidase activity	-	-	-	-	10:14695948-14698281	0.2911793938932	1443.20400416244	-12.2750793631256	5.29781482437606e-05	0.0135083800571377	DOWN
GRMZM2G451533	-	Uncharacterized protein [Source:UniProtKB/TrEMBL;Acc:K7VDR0]	-	-	-	-	-	-	9:11437286-11438177	0.218517094223782	29.6350630589826	-7.08341517338217	5.3877074815658e-05	0.0135083800571377	DOWN
GRMZM2G454608	PG1	Exopolygalacturonase [Source:UniProtKB/Swiss-Prot;Acc:P26216]	GO:0008152|GO:0005576|GO:0005623|GO:0003824|GO:0044238|GO:0071944|GO:0016787|GO:0016798|GO:0005618|GO:0005975|GO:0004553|GO:0004650|GO:0047911	metabolic process|extracellular region|cell|catalytic activity|primary metabolic process|cell periphery|hydrolase activity|hydrolase activity, acting on glycosyl bonds|cell wall|carbohydrate metabolic process|hydrolase activity, hydrolyzing O-glycosyl compounds|polygalacturonase activity|galacturan 1,4-alpha-galacturonidase activity	-	-	-	-	6:99483825-99486082	0.169914304377103	720.036750953006	-12.0490475166894	4.89383375266168e-05	0.0135083800571377	DOWN
GRMZM2G455557	-	Uncharacterized protein [Source:UniProtKB/TrEMBL;Acc:K7VRG8]	GO:0008152|GO:0005215|GO:0051179|GO:0005488|GO:0003824|GO:0016020|GO:0009987|GO:0044238|GO:0022857|GO:0044237|GO:0036094|GO:0043167|GO:0009058|GO:0006807|GO:0016787|GO:0022891|GO:0044249|GO:0006810|GO:0006725|GO:0001882|GO:0006139|GO:0016021|GO:0043169|GO:0000166|GO:0016817|GO:0046872|GO:0006811|GO:0032549|GO:0016820|GO:0009116|GO:0016818|GO:0017076|GO:0006796|GO:0030554|GO:0009165|GO:0006812|GO:…	metabolic process|transporter activity|localization|binding|catalytic activity|membrane|cellular process|primary metabolic process|transmembrane transporter activity|cellular metabolic process|small molecule binding|ion binding|biosynthetic process|nitrogen compound metabolic process|hydrolase activity|substrate-specific transmembrane transporter activity|cellular biosynthetic process|transport|c…	K01535	H+-transporting ATPase[3.6.3.6]	zma00190	Oxidative phosphorylation - Zea mays (maize)	9:13775959-13779795	0.124830555098095	168.430939580073	-10.3979703507261	4.92634584488291e-05	0.0135083800571377	DOWN
GRMZM2G468147	-	-	GO:0005488|GO:0005515	binding|protein binding	-	-	-	-	7:47587590-47590525	0.0177135857439681	13.3013135475878	-9.55249672319977	5.38383354199382e-05	0.0135083800571377	DOWN
GRMZM2G478920	-	Uncharacterized protein [Source:UniProtKB/TrEMBL;Acc:K7TQT9]	-	-	-	-	-	-	4:3412791-3417080	0.0900470014801695	311.854821918519	-11.7579087097666	5.00700169376405e-05	0.0135083800571377	DOWN
GRMZM2G000122	-	-	-	-	-	-	-	-	3:209418903-209419898	0.075202708150973	71.377327950302	-9.89046556274108	5.65835954386885e-05	0.0136955554493998	DOWN
GRMZM2G049238	-	Uncharacterized protein; Yellow stripe-like transporter 17 [Source:UniProtKB/TrEMBL;Acc:B8A2G4]	GO:0051179|GO:0009987|GO:0006810|GO:0055085	localization|cellular process|transport|transmembrane transport	-	-	-	-	4:240592623-240595424	0.0725330393030715	104.593807628078	-10.4938715178914	5.51408864563873e-05	0.0136955554493998	DOWN
GRMZM2G061764	-	Putative cellulose synthase-like family protein [Source:UniProtKB/TrEMBL;Acc:K7V920]	GO:0008152|GO:0000003|GO:0005623|GO:0003824|GO:0016020|GO:0009987|GO:0031090|GO:0044238|GO:0016740|GO:0044237|GO:0012505|GO:0005622|GO:0009058|GO:0044249|GO:0044262|GO:0005975|GO:0005794|GO:0043231|GO:0044431|GO:0016021|GO:0009846|GO:0016757|GO:0005737|GO:0016051|GO:0000139|GO:0009059|GO:0016758|GO:0008194|GO:0005976|GO:0009250|GO:0000271|GO:0006073|GO:0046527|GO:0035251|GO:0016760|GO:0030243|GO:…	metabolic process|reproduction|cell|catalytic activity|membrane|cellular process|organelle membrane|primary metabolic process|transferase activity|cellular metabolic process|endomembrane system|intracellular|biosynthetic process|cellular biosynthetic process|cellular carbohydrate metabolic process|carbohydrate metabolic process|Golgi apparatus|intracellular membrane-bounded organelle|Golgi appara…	-	-	-	-	9:52961497-52964749	0.0900898466377171	52.369323594915	-9.18314173595949	5.59484634157524e-05	0.0136955554493998	DOWN
GRMZM2G136121	-	Uncharacterized protein [Source:UniProtKB/TrEMBL;Acc:K7V932]	GO:0003824|GO:0016740|GO:0016772|GO:0016773	catalytic activity|transferase activity|transferase activity, transferring phosphorus-containing groups|phosphotransferase activity, alcohol group as acceptor	-	-	-	-	8:3292815-3294952	0.0808411119899642	92.7058345414863	-10.1633552574459	5.65166845980062e-05	0.0136955554493998	DOWN
GRMZM2G353107	-	Uncharacterized protein [Source:UniProtKB/TrEMBL;Acc:K7VUN6]	GO:0051179|GO:0009987|GO:0006810|GO:0055085	localization|cellular process|transport|transmembrane transport	-	-	-	-	8:94164143-94179878	0	6.59074757436688	-Inf	5.60652873614914e-05	0.0136955554493998	DOWN
GRMZM2G335930	-	Uncharacterized protein [Source:UniProtKB/TrEMBL;Acc:B4FZ22]	GO:0008152|GO:0040007|GO:0032502|GO:0009987|GO:0044238|GO:0009653|GO:0044237|GO:0016043|GO:0048589|GO:0016049|GO:0006629|GO:0009826|GO:0048364|GO:0007275|GO:0010015|GO:0009888|GO:0006644|GO:0030154|GO:0009932|GO:0000902|GO:0010053|GO:0046486|GO:0006796|GO:0006650|GO:0016310|GO:0010054|GO:0016311|GO:0048765|GO:0046856|GO:0046488|GO:0046854	metabolic process|growth|developmental process|cellular process|primary metabolic process|anatomical structure morphogenesis|cellular metabolic process|cellular component organization|developmental growth|cell growth|lipid metabolic process|unidimensional cell growth|root development|multicellular organism development|root morphogenesis|tissue development|phospholipid metabolic process|cell diffe…	-	-	-	-	5:208132458-208135401	0.0105646233919176	15.3220629059346	-10.5021534951878	5.79213850496465e-05	0.013923985747513	DOWN
GRMZM2G060400	-	Pectinesterase [Source:UniProtKB/TrEMBL;Acc:C0PFP7]	GO:0008152|GO:0005623|GO:0003824|GO:0009987|GO:0048519|GO:0071944|GO:0030234|GO:0016043|GO:0016787|GO:0050790|GO:0005618|GO:0071555|GO:0043086|GO:0004857|GO:0016788|GO:0052689|GO:0045330|GO:0042545|GO:0030599	metabolic process|cell|catalytic activity|cellular process|negative regulation of biological process|cell periphery|enzyme regulator activity|cellular component organization|hydrolase activity|regulation of catalytic activity|cell wall|cell wall organization|negative regulation of catalytic activity|enzyme inhibitor activity|hydrolase activity, acting on ester bonds|carboxylic ester hydrolase act…	-	-	-	-	2:183985910-183988519	0.0326122580046228	73.2510940058968	-11.1332202572885	5.85014536799942e-05	0.0139684079063759	DOWN
GRMZM2G141071	-	Uncharacterized protein [Source:UniProtKB/TrEMBL;Acc:K7UF35]	-	-	-	-	-	-	10:72636057-72636866	0.0345567713988377	24.2331712164215	-9.45379906228114	5.91670534923422e-05	0.0140325190356536	DOWN
GRMZM2G397242	-	-	-	-	-	-	-	-	7:22512372-22513232	0.0869940735404983	323.910851156952	-11.8623920585105	6.01933133539424e-05	0.0141807420486774	DOWN
GRMZM2G153987	-	-	GO:0008152|GO:0003824|GO:0044238|GO:0016787|GO:0016798|GO:0005975|GO:0004553	metabolic process|catalytic activity|primary metabolic process|hydrolase activity|hydrolase activity, acting on glycosyl bonds|carbohydrate metabolic process|hydrolase activity, hydrolyzing O-glycosyl compounds	-	-	-	-	5:61101160-61104402	0.184502812306908	37.3463684593091	-7.66118134581257	6.07526585600424e-05	0.0142177314449985	DOWN
GRMZM2G058033	-	Uncharacterized protein [Source:UniProtKB/TrEMBL;Acc:K7UN42]	GO:0008152|GO:0005576|GO:0003824|GO:0044238|GO:0016787|GO:0016798|GO:0005975|GO:0004553|GO:0004650	metabolic process|extracellular region|catalytic activity|primary metabolic process|hydrolase activity|hydrolase activity, acting on glycosyl bonds|carbohydrate metabolic process|hydrolase activity, hydrolyzing O-glycosyl compounds|polygalacturonase activity	-	-	-	-	6:99436045-99437475	0	11.8318126781183	-Inf	6.15488262254833e-05	0.0143092922444482	DOWN
GRMZM2G414304	-	Putative RNA recognition motif containing family protein [Source:UniProtKB/TrEMBL;Acc:K7U7F4]	GO:0005488|GO:0036094|GO:0000166|GO:0003676	binding|small molecule binding|nucleotide binding|nucleic acid binding	-	-	-	-	4:157936833-157938970	0.178416956340104	18.3347895472884	-6.68318716397761	6.2048392690918e-05	0.0143311509863507	DOWN
GRMZM2G026135	-	Gibberellin-regulated protein 1 [Source:UniProtKB/TrEMBL;Acc:B6TVL9]	-	-	-	-	-	-	1:249758813-249760422	0.152694169762837	105.063279939943	-9.42639783648844	6.31418014304718e-05	0.0144889933698053	DOWN
GRMZM2G012263	-	Uncharacterized protein [Source:UniProtKB/TrEMBL;Acc:B4FKG0]	GO:0008152|GO:0005488|GO:0003824|GO:0016209|GO:0050896|GO:0006950|GO:0004601|GO:0043167|GO:0016491|GO:0043169|GO:0046906|GO:0055114|GO:0006979|GO:0046872|GO:0020037	metabolic process|binding|catalytic activity|antioxidant activity|response to stimulus|response to stress|peroxidase activity|ion binding|oxidoreductase activity|cation binding|tetrapyrrole binding|oxidation-reduction process|response to oxidative stress|metal ion binding|heme binding	K00430	peroxidase[1.11.1.7]	zma01100|zma01110|zma00940	Metabolic pathways - Zea mays (maize)|Biosynthesis of secondary metabolites - Zea mays (maize)|Phenylpropanoid biosynthesis - Zea mays (maize)	6:110957379-110959063	0.221638172020033	151.199068928273	-9.41402716679695	6.35773306482922e-05	0.0144948110351571	DOWN
GRMZM2G063435	-	Uncharacterized protein [Source:UniProtKB/TrEMBL;Acc:K7VQB0]	GO:0008152|GO:0005488|GO:0003824|GO:0016209|GO:0050896|GO:0006950|GO:0004601|GO:0043167|GO:0016491|GO:0043169|GO:0046906|GO:0055114|GO:0006979|GO:0046872|GO:0020037	metabolic process|binding|catalytic activity|antioxidant activity|response to stimulus|response to stress|peroxidase activity|ion binding|oxidoreductase activity|cation binding|tetrapyrrole binding|oxidation-reduction process|response to oxidative stress|metal ion binding|heme binding	-	-	-	-	9:152946828-152948794	0.127356869868722	290.252953690843	-11.1542182496832	6.45512829125533e-05	0.0146225207407936	DOWN
GRMZM2G136313	-	-	GO:0008152|GO:0005488|GO:0003824|GO:0009987|GO:0044238|GO:0016740|GO:0044237|GO:0005515|GO:0019538|GO:0043412|GO:0044267|GO:0004842|GO:0006464|GO:0016567	metabolic process|binding|catalytic activity|cellular process|primary metabolic process|transferase activity|cellular metabolic process|protein binding|protein metabolic process|macromolecule modification|cellular protein metabolic process|ubiquitin-protein transferase activity|cellular protein modification process|protein ubiquitination	-	-	-	-	1:182321764-182323968	0.0251016642200955	16.8870899951285	-9.39392201030609	6.50007668264233e-05	0.0146305547650455	DOWN
GRMZM2G079574	-	Pollen allergen Phl p 2 [Source:UniProtKB/TrEMBL;Acc:B6TRH9]	-	-	-	-	-	-	3:232127856-232128662	0.23163750453263	54.2468004648526	-7.87152537847955	6.7835564365551e-05	0.0149947899668388	DOWN
GRMZM2G127106	-	Expansin-B10 [Source:UniProtKB/Swiss-Prot;Acc:Q1ZYQ8]	GO:0005576|GO:0000003|GO:0005623|GO:0016020|GO:0019953|GO:0071944|GO:0005618	extracellular region|reproduction|cell|membrane|sexual reproduction|cell periphery|cell wall	-	-	-	-	5:200274645-200279681	0.0480079238251653	41.8686192631445	-9.76838108072091	6.83684855064717e-05	0.0149947899668388	DOWN
GRMZM2G300969	-	Leucine-rich repeat (LRR) family protein [Source:UniProtKB/TrEMBL;Acc:K7TY94]	-	-	-	-	-	-	10:24619520-24622715	0.164810605958604	723.146671401535	-12.0992634880967	6.87406184455228e-05	0.0149947899668388	DOWN
GRMZM2G375856	-	Uncharacterized protein [Source:UniProtKB/TrEMBL;Acc:K7U577]	GO:0005488|GO:0005515	binding|protein binding	-	-	-	-	4:208984110-208987556	0.0192855894988651	5.32172155749379	-8.10822597236522	6.71809937151081e-05	0.0149947899668388	DOWN
GRMZM5G856180	-	Cytochrome c [Source:UniProtKB/TrEMBL;Acc:K7UNJ8]	GO:0005488|GO:0009055|GO:0043167|GO:0043169|GO:0046906|GO:0046872|GO:0020037|GO:0046914|GO:0005506	binding|electron carrier activity|ion binding|cation binding|tetrapyrrole binding|metal ion binding|heme binding|transition metal ion binding|iron ion binding	-	-	-	-	10:149437736-149438381	0.29367243937464	98.1058794421743	-8.38398791118409	6.83531740315522e-05	0.0149947899668388	DOWN
GRMZM2G073155	-	-	-	-	-	-	-	-	1:292873373-292873972	0.316621442450853	391.154628449901	-10.2707643588853	7.01640371908617e-05	0.0152000832339952	DOWN
GRMZM2G329584	-	Uncharacterized protein [Source:UniProtKB/TrEMBL;Acc:K7VFB0]	-	-	-	-	-	-	9:97711044-97711898	0.341508931109229	149.188006628779	-8.7709925370046	7.05420128579777e-05	0.0152000832339952	DOWN
GRMZM2G095895	-	Uncharacterized protein [Source:UniProtKB/TrEMBL;Acc:B6UE62]	-	-	-	-	-	-	6:119383008-119383728	0.449288752976824	698.834515722422	-10.6030922025747	7.10691316882514e-05	0.0152208543975723	DOWN
GRMZM5G871013	-	Uncharacterized protein [Source:UniProtKB/TrEMBL;Acc:B4FWR8]	GO:0005576|GO:0016020|GO:0009987|GO:0016043|GO:0071555|GO:0009664	extracellular region|membrane|cellular process|cellular component organization|cell wall organization|plant-type cell wall organization	-	-	-	-	2:200742137-200743541	0.427388143294564	435.846411359782	-9.99405723056292	7.20647517242664e-05	0.015341109617061	DOWN
GRMZM2G365815	-	Calcium-dependent protein kinase [Source:UniProtKB/TrEMBL;Acc:Q41793]	GO:0008152|GO:0000003|GO:0005488|GO:0005623|GO:0003824|GO:0040007|GO:0032502|GO:0016020|GO:0009987|GO:0040008|GO:0044238|GO:0009653|GO:0043900|GO:0071944|GO:0016740|GO:0044237|GO:0005886|GO:0036094|GO:0016043|GO:0043167|GO:0005622|GO:0003006|GO:0048589|GO:0016049|GO:0009860|GO:0009826|GO:0001882|GO:0019538|GO:0043169|GO:0016772|GO:0022603|GO:0080092|GO:0045595|GO:0001558|GO:0000166|GO:0048868|GO:…	metabolic process|reproduction|binding|cell|catalytic activity|growth|developmental process|membrane|cellular process|regulation of growth|primary metabolic process|anatomical structure morphogenesis|regulation of multi-organism process|cell periphery|transferase activity|cellular metabolic process|plasma membrane|small molecule binding|cellular component organization|ion binding|intracellular|de…	-	-	-	-	2:149142039-149144480	0.028414284299198	53.5411960510801	-10.8798172750594	7.3316064181216e-05	0.015514030395424	DOWN
GRMZM2G323499	-	-	GO:0008152|GO:0005488|GO:0005623|GO:0009987|GO:0044238|GO:0044237|GO:0036094|GO:0005622|GO:0006807|GO:0006725|GO:0043231|GO:0006139|GO:0000166|GO:0003676|GO:0030529|GO:0016070|GO:0003723|GO:0005634|GO:0006396	metabolic process|binding|cell|cellular process|primary metabolic process|cellular metabolic process|small molecule binding|intracellular|nitrogen compound metabolic process|cellular aromatic compound metabolic process|intracellular membrane-bounded organelle|nucleobase-containing compound metabolic process|nucleotide binding|nucleic acid binding|intracellular ribonucleoprotein complex|RNA metabo…	-	-	-	-	7:952700-955035	0.255176788753829	32.7610368975225	-7.00434010378203	7.46428416621907e-05	0.015607862358926	DOWN
GRMZM2G443740	-	-	GO:0003824|GO:0016740|GO:0008168	catalytic activity|transferase activity|methyltransferase activity	-	-	-	-	2:130242303-130245355	0.050250574867021	13.4123929471002	-8.06021083978655	7.43752658600416e-05	0.015607862358926	DOWN
GRMZM2G082517	-	Uncharacterized protein [Source:UniProtKB/TrEMBL;Acc:B4FM79]	-	-	-	-	-	-	5:126810483-126811529	0.485050223252207	1018.90310111555	-11.0365951004748	7.61126552235798e-05	0.0158215824134757	DOWN
GRMZM2G401179	-	-	GO:0008152|GO:0005488|GO:0003824|GO:0016209|GO:0016020|GO:0004601|GO:0043167|GO:0016491|GO:0016651|GO:0043169|GO:0055114|GO:0046872|GO:0050664|GO:0005509	metabolic process|binding|catalytic activity|antioxidant activity|membrane|peroxidase activity|ion binding|oxidoreductase activity|oxidoreductase activity, acting on NAD(P)H|cation binding|oxidation-reduction process|metal ion binding|oxidoreductase activity, acting on NAD(P)H, oxygen as acceptor|calcium ion binding	-	-	-	-	3:101051680-101055533	0.0541738729689433	15.268901851661	-8.13878335619593	7.78817318452896e-05	0.0160946470172447	DOWN
GRMZM2G004408	-	Uncharacterized protein [Source:UniProtKB/TrEMBL;Acc:B4FX86]	-	-	-	-	-	-	2:169429655-169431585	0.0103420935399565	37.7671165227368	-11.8343866659134	7.84125438070854e-05	0.0161101306572953	DOWN
GRMZM2G061257	-	Putative leucine-rich repeat protein kinase family protein [Source:UniProtKB/TrEMBL;Acc:K7VDK5]	GO:0008152|GO:0005488|GO:0003824|GO:0009987|GO:0044238|GO:0016740|GO:0044237|GO:0036094|GO:0043167|GO:0005515|GO:0001882|GO:0019538|GO:0016772|GO:0000166|GO:0043412|GO:0044267|GO:0032549|GO:0016301|GO:0016773|GO:0017076|GO:0006796|GO:0004672|GO:0030554|GO:0016310|GO:0005524|GO:0006464|GO:0006468	metabolic process|binding|catalytic activity|cellular process|primary metabolic process|transferase activity|cellular metabolic process|small molecule binding|ion binding|protein binding|nucleoside binding|protein metabolic process|transferase activity, transferring phosphorus-containing groups|nucleotide binding|macromolecule modification|cellular protein metabolic process|ribonucleoside binding…	-	-	-	-	9:10808957-10811120	0.012934835874796	52.207908321606	-11.978790895467	7.96450958002786e-05	0.0162687768519667	DOWN
GRMZM2G151122	-	Uncharacterized protein [Source:UniProtKB/TrEMBL;Acc:C0PFA5]	GO:0008152|GO:0005488|GO:0003824|GO:0030246|GO:0044238|GO:0016787|GO:0016798|GO:0005975|GO:0004553	metabolic process|binding|catalytic activity|carbohydrate binding|primary metabolic process|hydrolase activity|hydrolase activity, acting on glycosyl bonds|carbohydrate metabolic process|hydrolase activity, hydrolyzing O-glycosyl compounds	-	-	-	-	2:197029410-197033833	1.15768699373722	162.812820119121	-7.13582525220298	8.13721780614162e-05	0.0165260346455996	DOWN
GRMZM2G020131	-	AGP16; Uncharacterized protein [Source:UniProtKB/TrEMBL;Acc:B4FD31]	-	-	-	-	-	-	8:147616323-147617259	0.294192530441545	174.189264714892	-9.20967938105615	8.19349337977171e-05	0.0165452382316784	DOWN
GRMZM2G049726	-	Uncharacterized protein [Source:UniProtKB/TrEMBL;Acc:K7V5N5]	-	-	-	-	-	-	8:129858969-129862841	0	37.1176794833864	-Inf	8.47414737871251e-05	0.0169696513143453	DOWN
GRMZM2G366851	-	Uncharacterized protein [Source:UniProtKB/TrEMBL;Acc:K7UWR5]	GO:0005215|GO:0051179|GO:0016020|GO:0009987|GO:0022857|GO:0022891|GO:0006810|GO:0016021|GO:0055085|GO:0006811|GO:0006812|GO:0015297|GO:0008324|GO:0015299|GO:0015078	transporter activity|localization|membrane|cellular process|transmembrane transporter activity|substrate-specific transmembrane transporter activity|transport|integral component of membrane|transmembrane transport|ion transport|cation transport|antiporter activity|cation transmembrane transporter activity|solute:proton antiporter activity|hydrogen ion transmembrane transporter activity	-	-	-	-	8:118198091-118203632	0.0189737675804054	8.72923665474579	-8.84570550978142	8.49971215869354e-05	0.0169696513143453	DOWN
GRMZM2G322866	-	Uncharacterized protein [Source:UniProtKB/TrEMBL;Acc:K7UZ35]	-	-	-	-	-	-	6:97503731-97504440	0.381272304443301	107.535644331946	-8.13977748931448	8.6098820920019e-05	0.0170930344588294	DOWN
GRMZM2G309479	-	Putative uncharacterized protein [Source:UniProtKB/TrEMBL;Acc:B6TVW3]	-	-	-	-	-	-	3:146286651-146287229	3.89755383228537	764.558483275237	-7.61591410217576	8.68456814803825e-05	0.0171449871070042	DOWN
GRMZM2G145552	-	Uncharacterized protein [Source:UniProtKB/TrEMBL;Acc:K7V7Z5]	GO:0005488|GO:0009055|GO:0043167|GO:0043169|GO:0046872|GO:0046914|GO:0005507	binding|electron carrier activity|ion binding|cation binding|metal ion binding|transition metal ion binding|copper ion binding	-	-	-	-	6:165591329-165592527	0.145717344220602	35.5553267976948	-7.93074929975395	8.73958234021417e-05	0.0171577422632493	DOWN
GRMZM2G106136	-	Plant-specific domain TIGR01570 family protein [Source:UniProtKB/TrEMBL;Acc:B6TLI0]	-	-	-	-	-	-	4:30662047-30663849	0.328115853224269	152.88478085619	-8.86402378257605	8.79593754683538e-05	0.0171681568290923	DOWN
GRMZM2G476848	-	Pollen-specific arabinogalacta protein BAN102 [Source:UniProtKB/TrEMBL;Acc:B6TEN3]	-	-	-	-	-	-	9:45174356-45175280	1.96717134696512	554.60631435544	-8.13919760527359	8.84205258615317e-05	0.0171681568290923	DOWN
GRMZM2G004927	-	Uncharacterized protein [Source:UniProtKB/TrEMBL;Acc:B8A1C3]	GO:0008152|GO:0005576|GO:0005623|GO:0003824|GO:0009987|GO:0044238|GO:0071944|GO:0016043|GO:0016787|GO:0030029|GO:0005618|GO:0005975|GO:0071555|GO:0016788|GO:0052689|GO:0045330|GO:0030048|GO:0042545|GO:0005976|GO:0030599|GO:0000272|GO:0045488|GO:0045490	metabolic process|extracellular region|cell|catalytic activity|cellular process|primary metabolic process|cell periphery|cellular component organization|hydrolase activity|actin filament-based process|cell wall|carbohydrate metabolic process|cell wall organization|hydrolase activity, acting on ester bonds|carboxylic ester hydrolase activity|aspartyl esterase activity|actin filament-based movement…	-	-	-	-	3:228806966-228808514	0.18719932307249	229.08884329152	-10.25711626722	8.95347864519443e-05	0.0172895097466601	DOWN
GRMZM2G136400	-	Putative CBL-interacting protein kinase family protein [Source:UniProtKB/TrEMBL;Acc:K7VCH4]	GO:0008152|GO:0023052|GO:0005488|GO:0003824|GO:0050896|GO:0009987|GO:0044238|GO:0016740|GO:0051716|GO:0044237|GO:0036094|GO:0043167|GO:0001882|GO:0019538|GO:0016772|GO:0007165|GO:0007154|GO:0000166|GO:0043412|GO:0044267|GO:0032549|GO:0016301|GO:0016773|GO:0017076|GO:0006796|GO:0004672|GO:0030554|GO:0016310|GO:0005524|GO:0006464|GO:0004674|GO:0006468	metabolic process|signaling|binding|catalytic activity|response to stimulus|cellular process|primary metabolic process|transferase activity|cellular response to stimulus|cellular metabolic process|small molecule binding|ion binding|nucleoside binding|protein metabolic process|transferase activity, transferring phosphorus-containing groups|signal transduction|cell communication|nucleotide binding|…	-	-	-	-	8:173112421-173119396	0.142252826417229	139.209410134721	-9.93458370328049	9.07086691996826e-05	0.0173268267685318	DOWN
GRMZM2G343437	-	Uncharacterized protein [Source:UniProtKB/TrEMBL;Acc:K7TEX3]	GO:0051179|GO:0005623|GO:0009987|GO:0071944|GO:0005622|GO:0043234|GO:0000145|GO:0005938|GO:0006810|GO:0032940|GO:0005737|GO:0006887|GO:0016192	localization|cell|cellular process|cell periphery|intracellular|protein complex|exocyst|cell cortex|transport|secretion by cell|cytoplasm|exocytosis|vesicle-mediated transport	-	-	-	-	10:8359295-8361689	0.0455039353452128	64.2448367612984	-10.4633734766939	9.06916649786029e-05	0.0173268267685318	DOWN
GRMZM6G207008	-	Uncharacterized protein [Source:UniProtKB/TrEMBL;Acc:B4FMX9]	-	-	-	-	-	-	scaffold_396:198-872	0.124452991485615	265.263680156919	-11.0576105313705	9.16818639336086e-05	0.0174185683208917	DOWN
GRMZM2G309944	-	Uncharacterized protein [Source:UniProtKB/TrEMBL;Acc:K7UUT4]	GO:0008152|GO:0003824|GO:0048519|GO:0030234|GO:0016787|GO:0050790|GO:0043086|GO:0004857|GO:0016788|GO:0052689|GO:0030599	metabolic process|catalytic activity|negative regulation of biological process|enzyme regulator activity|hydrolase activity|regulation of catalytic activity|negative regulation of catalytic activity|enzyme inhibitor activity|hydrolase activity, acting on ester bonds|carboxylic ester hydrolase activity|pectinesterase activity	-	-	-	-	8:91502740-91503300	0.0445207770035563	315.047229447908	-12.7888017303883	9.22904923800076e-05	0.0174404353995974	DOWN
GRMZM2G450501	-	Uncharacterized protein [Source:UniProtKB/TrEMBL;Acc:K7URW7]	GO:0050896|GO:0006950	response to stimulus|response to stress	-	-	-	-	6:138550333-138551025	0.040391031505135	34.4993389833199	-9.73831801436921	9.43738203013604e-05	0.0177392662862206	DOWN
GRMZM2G439306	-	Uncharacterized protein [Source:UniProtKB/TrEMBL;Acc:K7VU58]	GO:0005215|GO:0051179|GO:0016020|GO:0009987|GO:0022857|GO:0022891|GO:0006810|GO:0016021|GO:0055085|GO:0006811|GO:0006812|GO:0015297|GO:0008324|GO:0015299|GO:0015078	transporter activity|localization|membrane|cellular process|transmembrane transporter activity|substrate-specific transmembrane transporter activity|transport|integral component of membrane|transmembrane transport|ion transport|cation transport|antiporter activity|cation transmembrane transporter activity|solute:proton antiporter activity|hydrogen ion transmembrane transporter activity	-	-	-	-	8:85385219-85388105	0.0277575842703165	92.8000242893035	-11.707027451324	9.54513576444681e-05	0.0178468787113239	DOWN
GRMZM2G020915	-	Uncharacterized protein [Source:UniProtKB/TrEMBL;Acc:B4F839]	GO:0008152|GO:0005488|GO:0003824|GO:0009987|GO:0044238|GO:0016740|GO:0044237|GO:0036094|GO:0043167|GO:0001882|GO:0019538|GO:0016772|GO:0000166|GO:0043412|GO:0044267|GO:0032549|GO:0016301|GO:0016773|GO:0017076|GO:0006796|GO:0004672|GO:0030554|GO:0016310|GO:0005524|GO:0006464|GO:0004674|GO:0006468	metabolic process|binding|catalytic activity|cellular process|primary metabolic process|transferase activity|cellular metabolic process|small molecule binding|ion binding|nucleoside binding|protein metabolic process|transferase activity, transferring phosphorus-containing groups|nucleotide binding|macromolecule modification|cellular protein metabolic process|ribonucleoside binding|kinase activity…	-	-	-	-	4:183205800-183207220	0.0525230002173656	32.7774115639245	-9.28553688562859	9.70776297930159e-05	0.0178673400084666	DOWN
GRMZM2G080907	-	Putative FAD-binding Berberine family protein [Source:UniProtKB/TrEMBL;Acc:K7VA07]	GO:0008152|GO:0000003|GO:0005488|GO:0005623|GO:0003824|GO:0032502|GO:0009987|GO:0071944|GO:0048037|GO:0036094|GO:0016043|GO:0043167|GO:0003006|GO:0016491|GO:0009561|GO:0016614|GO:0005618|GO:0050662|GO:0007275|GO:0009793|GO:0055114|GO:0000166|GO:0048316|GO:0009791|GO:0048229|GO:0030154|GO:0016616|GO:0009790|GO:0050660|GO:0010154|GO:0000741|GO:0008762|GO:0009553|GO:0010197	metabolic process|reproduction|binding|cell|catalytic activity|developmental process|cellular process|cell periphery|cofactor binding|small molecule binding|cellular component organization|ion binding|developmental process involved in reproduction|oxidoreductase activity|megagametogenesis|oxidoreductase activity, acting on CH-OH group of donors|cell wall|coenzyme binding|multicellular organism de…	-	-	-	-	9:78188342-78190469	0.149377217234281	118.204079880629	-9.62810398902409	9.68957688175147e-05	0.0178673400084666	DOWN
GRMZM2G331283	-	Uncharacterized protein [Source:UniProtKB/TrEMBL;Acc:K7UNN5]	GO:0016020|GO:0016021	membrane|integral component of membrane	-	-	-	-	6:105131768-105133835	0.191194328000791	39.40577958877	-7.68722370822387	9.66972109619698e-05	0.0178673400084666	DOWN
GRMZM2G139695	-	Uncharacterized protein [Source:UniProtKB/TrEMBL;Acc:B4FPA9]	GO:0005576|GO:0016020|GO:0009987|GO:0016043|GO:0071555|GO:0009664	extracellular region|membrane|cellular process|cellular component organization|cell wall organization|plant-type cell wall organization	-	-	-	-	1:203379452-203380643	0.0209531509219757	315.070517642698	-13.8762199298763	9.82050618295097e-05	0.0179811941706281	DOWN
GRMZM2G012544	-	Uncharacterized protein [Source:UniProtKB/TrEMBL;Acc:K7UMJ7]	GO:0005488|GO:0043167|GO:0043169|GO:0046872|GO:0046914|GO:0008270	binding|ion binding|cation binding|metal ion binding|transition metal ion binding|zinc ion binding	-	-	-	-	4:192281003-192283039	0.0159765895165859	39.0157503711628	-11.2538814590341	9.88482729887404e-05	0.0180056714993614	DOWN
GRMZM2G170034	-	LIM transcription factor; Uncharacterized protein [Source:UniProtKB/TrEMBL;Acc:C0HGQ0]	GO:0005488|GO:0009987|GO:0016043|GO:0043167|GO:0005515|GO:0030029|GO:0043169|GO:0008092|GO:0046872|GO:0051015|GO:0051017|GO:0030036|GO:0003779|GO:0007010|GO:0007015|GO:0046914|GO:0008270	binding|cellular process|cellular component organization|ion binding|protein binding|actin filament-based process|cation binding|cytoskeletal protein binding|metal ion binding|actin filament binding|actin filament bundle assembly|actin cytoskeleton organization|actin binding|cytoskeleton organization|actin filament organization|transition metal ion binding|zinc ion binding	-	-	-	-	5:188946269-188947853	0.313221395622534	75.8020796177432	-7.91891085477079	0.000102447815916973	0.0185656457378153	DOWN
GRMZM2G120246	-	Uncharacterized protein [Source:UniProtKB/TrEMBL;Acc:K7U0E4]	GO:0008152|GO:0005488|GO:0005623|GO:0003824|GO:0016020|GO:0009987|GO:0044238|GO:0071944|GO:0044237|GO:0005886|GO:0043167|GO:0005622|GO:0016787|GO:0005515|GO:0043231|GO:0019538|GO:0043169|GO:0016788|GO:0046872|GO:0043412|GO:0044267|GO:0005634|GO:0042578|GO:0006796|GO:0016791|GO:0016311|GO:0006464|GO:0006470|GO:0004721	metabolic process|binding|cell|catalytic activity|membrane|cellular process|primary metabolic process|cell periphery|cellular metabolic process|plasma membrane|ion binding|intracellular|hydrolase activity|protein binding|intracellular membrane-bounded organelle|protein metabolic process|cation binding|hydrolase activity, acting on ester bonds|metal ion binding|macromolecule modification|cellular …	-	-	-	-	4:99629173-99643310	0	10.8107474191257	-Inf	0.000103253103445336	0.0186161131099556	DOWN
GRMZM2G044100	-	Uncharacterized protein [Source:UniProtKB/TrEMBL;Acc:B6U2H0]	GO:0005623|GO:0016020|GO:0071944|GO:0005886	cell|membrane|cell periphery|plasma membrane	-	-	-	-	10:144383214-144386006	0.12375635469127	124.534780056797	-9.97483039172629	0.000108187421225886	0.0191156354564019	DOWN
GRMZM2G047131	-	Uncharacterized protein [Source:UniProtKB/TrEMBL;Acc:B4FZD4]	-	-	-	-	-	-	6:74235120-74236619	0.240650511745672	25.1347313458211	-6.70659896734127	0.000107751214917927	0.0191156354564019	DOWN
GRMZM2G110013	-	-	GO:0005576|GO:0000003|GO:0019953	extracellular region|reproduction|sexual reproduction	-	-	-	-	5:200228363-200229614	0	15.6869355573545	-Inf	0.00010679884088637	0.0191156354564019	DOWN
GRMZM2G312827	-	Calmodulin-binding protein MPCBP [Source:UniProtKB/TrEMBL;Acc:Q9FV60]	GO:0005488|GO:0005515	binding|protein binding	-	-	-	-	5:150531872-150549339	0.064200162160716	25.525512890628	-8.6351472930951	0.000107743989770796	0.0191156354564019	DOWN
GRMZM2G070961	-	Uncharacterized protein [Source:UniProtKB/TrEMBL;Acc:C0PFI7]	GO:0008152|GO:0005488|GO:0003824|GO:0050896|GO:0009987|GO:0044238|GO:0006950|GO:0016740|GO:0044237|GO:0036094|GO:0043167|GO:0001882|GO:0019538|GO:0016772|GO:0000166|GO:0043412|GO:0044267|GO:0032549|GO:0016301|GO:0016773|GO:0017076|GO:0006796|GO:0004672|GO:0030554|GO:0016310|GO:0005524|GO:0006464|GO:0004674|GO:0006468	metabolic process|binding|catalytic activity|response to stimulus|cellular process|primary metabolic process|response to stress|transferase activity|cellular metabolic process|small molecule binding|ion binding|nucleoside binding|protein metabolic process|transferase activity, transferring phosphorus-containing groups|nucleotide binding|macromolecule modification|cellular protein metabolic proces…	-	-	-	-	3:220786615-220789596	0.0613184900848568	109.07116455038	-10.7966599499778	0.000110603392975081	0.01944528706942	DOWN
GRMZM2G045645	-	-	GO:0051179|GO:0005198|GO:0005623|GO:0016020|GO:0051641|GO:0031090|GO:0071944|GO:0005886|GO:0012505|GO:0005622|GO:0043234|GO:0005905|GO:0030117|GO:0006810|GO:0005794|GO:0043231|GO:0044431|GO:0030132|GO:0031982|GO:0005737|GO:0005798|GO:0030130|GO:0030665|GO:0046907|GO:0000139|GO:0030659|GO:0016023|GO:0016192|GO:0030140|GO:0030118|GO:0034613|GO:0015031|GO:0031410|GO:0006886|GO:0030136	localization|structural molecule activity|cell|membrane|cellular localization|organelle membrane|cell periphery|plasma membrane|endomembrane system|intracellular|protein complex|coated pit|membrane coat|transport|Golgi apparatus|intracellular membrane-bounded organelle|Golgi apparatus part|clathrin coat of coated pit|vesicle|cytoplasm|Golgi-associated vesicle|clathrin coat of trans-Golgi network …	-	-	-	-	7:44152868-44154649	0.130132461906435	17.3237667845555	-7.0566279543602	0.00011256523071057	0.0196423722303674	DOWN
GRMZM2G364349	-	Pectate lyase; Uncharacterized protein [Source:UniProtKB/TrEMBL;Acc:B6TPL1]	GO:0003824|GO:0016829|GO:0030570	catalytic activity|lyase activity|pectate lyase activity	K01728	pectate lyase[4.2.2.2]	zma00040	Pentose and glucuronate interconversions - Zea mays (maize)	6:72167999-72169783	0.391331310153492	1199.00524484834	-11.5811598052328	0.000112836084746295	0.0196423722303674	DOWN
GRMZM2G363557	-	Uncharacterized protein [Source:UniProtKB/TrEMBL;Acc:K7U1J8]	GO:0005215|GO:0051179|GO:0016020|GO:0009987|GO:0022857|GO:0022891|GO:0006810|GO:0016021|GO:0055085|GO:0006811|GO:0006812|GO:0015297|GO:0008324|GO:0015299|GO:0015078	transporter activity|localization|membrane|cellular process|transmembrane transporter activity|substrate-specific transmembrane transporter activity|transport|integral component of membrane|transmembrane transport|ion transport|cation transport|antiporter activity|cation transmembrane transporter activity|solute:proton antiporter activity|hydrogen ion transmembrane transporter activity	-	-	-	-	4:37381934-37384614	0.0370573926047659	11.2128686578208	-8.24117832818959	0.000114776104051381	0.0198821468870966	DOWN
GRMZM5G841015	-	Extensin-like protein [Source:UniProtKB/TrEMBL;Acc:Q41805]	GO:0005488|GO:0005515	binding|protein binding	-	-	-	-	2:231055349-231059232	0.138918469855972	325.426660702365	-11.1938783087717	0.000115930551570593	0.0199841650312274	DOWN
AC203535.4_FG006	-	-	-	-	-	-	-	-	3:157459235-157460062	1.81275915353264	330.664209868255	-7.5110358319055	0.000118273897285157	0.0200413098270866	DOWN
GRMZM2G084440	-	Rab GDP dissociation inhibitor alpha; Uncharacterized protein [Source:UniProtKB/TrEMBL;Acc:B6TLN5]	GO:0008152|GO:0005576|GO:0051179|GO:0009987|GO:0044238|GO:0048046|GO:0044237|GO:0030234|GO:0009058|GO:0044249|GO:0006810|GO:0019538|GO:0009059|GO:0043412|GO:0044267|GO:0015031|GO:0006464|GO:0006497|GO:0005093|GO:0031365|GO:0006499	metabolic process|extracellular region|localization|cellular process|primary metabolic process|apoplast|cellular metabolic process|enzyme regulator activity|biosynthetic process|cellular biosynthetic process|transport|protein metabolic process|macromolecule biosynthetic process|macromolecule modification|cellular protein metabolic process|protein transport|cellular protein modification process|pr…	-	-	-	-	1:76856724-76859788	0.264362610662304	260.017002913336	-9.94187210305563	0.000118530583334119	0.0200413098270866	DOWN
GRMZM2G136170	-	Putative receptor-like protein kinase family protein [Source:UniProtKB/TrEMBL;Acc:K7UM90]	GO:0008152|GO:0000003|GO:0005488|GO:0005623|GO:0003824|GO:0040007|GO:0032502|GO:0016020|GO:0009987|GO:0044238|GO:0009653|GO:0071944|GO:0016740|GO:0044237|GO:0005886|GO:0042995|GO:0036094|GO:0016043|GO:0030427|GO:0045177|GO:0043167|GO:0003006|GO:0048589|GO:0016049|GO:0009860|GO:0009826|GO:0090404|GO:0001882|GO:0090406|GO:0019538|GO:0016772|GO:0000166|GO:0016324|GO:0048868|GO:0030154|GO:0043412|GO:…	metabolic process|reproduction|binding|cell|catalytic activity|growth|developmental process|membrane|cellular process|primary metabolic process|anatomical structure morphogenesis|cell periphery|transferase activity|cellular metabolic process|plasma membrane|cell projection|small molecule binding|cellular component organization|site of polarized growth|apical part of cell|ion binding|developmental…	-	-	-	-	6:135399635-135402733	0.0351668038566586	120.672417110155	-11.7445941057704	0.000118515013129509	0.0200413098270866	DOWN
GRMZM2G374375	-	-	GO:0008152|GO:0003824|GO:0044238|GO:0016787|GO:0016798|GO:0005975|GO:0004553|GO:0004650	metabolic process|catalytic activity|primary metabolic process|hydrolase activity|hydrolase activity, acting on glycosyl bonds|carbohydrate metabolic process|hydrolase activity, hydrolyzing O-glycosyl compounds|polygalacturonase activity	-	-	-	-	5:121216432-121218277	0.277193701404171	676.763990199025	-11.2535426152007	0.000118224797472184	0.0200413098270866	DOWN
GRMZM2G019328	-	Uncharacterized protein [Source:UniProtKB/TrEMBL;Acc:K7UWF4]	-	-	-	-	-	-	8:114701820-114703025	0.824845178401298	180.954780269712	-7.77729015031944	0.000119576263245124	0.0201218380502677	DOWN
GRMZM2G109291	-	Uncharacterized protein [Source:UniProtKB/TrEMBL;Acc:B4F7Y8]	-	-	-	-	-	-	5:126733036-126734528	0.0689168668127448	45.3884683019298	-9.36325297457843	0.000125434534509546	0.0208687570015023	DOWN
GRMZM2G125985	-	LCV3; Uncharacterized protein [Source:UniProtKB/TrEMBL;Acc:B8A1R7]	-	-	-	-	-	-	10:13557750-13559526	0.448599536776588	17.8452444329547	-5.31396772172836	0.000125786553888732	0.0208687570015023	DOWN
GRMZM2G160027	-	Glycine-rich protein A3 [Source:UniProtKB/TrEMBL;Acc:B6TUG0]	-	-	-	-	-	-	5:2538790-2539908	0.285497613709823	57.7002612711962	-7.65895535421139	0.000125408763964489	0.0208687570015023	DOWN
GRMZM2G001116	-	Uncharacterized protein [Source:UniProtKB/TrEMBL;Acc:K7TUA0]	GO:0005488|GO:0005515	binding|protein binding	-	-	-	-	4:2526283-2530669	0.3497374965156	121.168985818775	-8.43653228082533	0.000130996986026051	0.02127666366071	DOWN
GRMZM2G074361	PRO1	Profilin-1 [Source:UniProtKB/Swiss-Prot;Acc:P35081]	GO:0005488|GO:0005623|GO:0009987|GO:0016043|GO:0005622|GO:0005515|GO:0030029|GO:0043231|GO:0005737|GO:0008092|GO:0030036|GO:0009524|GO:0005856|GO:0003779|GO:0005634|GO:0007010	binding|cell|cellular process|cellular component organization|intracellular|protein binding|actin filament-based process|intracellular membrane-bounded organelle|cytoplasm|cytoskeletal protein binding|actin cytoskeleton organization|phragmoplast|cytoskeleton|actin binding|nucleus|cytoskeleton organization	-	-	-	-	6:160357192-160358354	4.22827780917197	632.404427145206	-7.22463348832723	0.000129731643032077	0.02127666366071	DOWN
GRMZM2G168439	TIP1-2	Aquaporin TIP1-2 [Source:UniProtKB/Swiss-Prot;Acc:Q9ATM0]	GO:0005215|GO:0051179|GO:0005623|GO:0016020|GO:0050896|GO:0009987|GO:0031090|GO:0006950|GO:0022857|GO:0005622|GO:0022891|GO:0005774|GO:0006810|GO:0043231|GO:0016021|GO:0055085|GO:0005737|GO:0071918|GO:0005773|GO:0015840|GO:0015204|GO:0015250|GO:0006833	transporter activity|localization|cell|membrane|response to stimulus|cellular process|organelle membrane|response to stress|transmembrane transporter activity|intracellular|substrate-specific transmembrane transporter activity|vacuolar membrane|transport|intracellular membrane-bounded organelle|integral component of membrane|transmembrane transport|cytoplasm|urea transmembrane transport|vacuole|u…	-	-	-	-	8:156113368-156114570	2.11220323729011	218.325150206283	-6.6915858642819	0.000131857754872814	0.02127666366071	DOWN
GRMZM2G301647	-	Uncharacterized protein [Source:UniProtKB/TrEMBL;Acc:K7U5B8]	GO:0008152|GO:0005488|GO:0003824|GO:0050896|GO:0009987|GO:0044238|GO:0006950|GO:0016740|GO:0044237|GO:0036094|GO:0043167|GO:0001882|GO:0019538|GO:0016772|GO:0000166|GO:0043412|GO:0044267|GO:0032549|GO:0016301|GO:0016773|GO:0017076|GO:0006796|GO:0004672|GO:0030554|GO:0016310|GO:0005524|GO:0006464|GO:0004674|GO:0006468	metabolic process|binding|catalytic activity|response to stimulus|cellular process|primary metabolic process|response to stress|transferase activity|cellular metabolic process|small molecule binding|ion binding|nucleoside binding|protein metabolic process|transferase activity, transferring phosphorus-containing groups|nucleotide binding|macromolecule modification|cellular protein metabolic proces…	-	-	-	-	4:175306259-175309558	0.0567342432269699	41.5246443264446	-9.51553232663887	0.000129883678369568	0.02127666366071	DOWN
GRMZM2G399421	-	Uncharacterized protein [Source:UniProtKB/TrEMBL;Acc:K7TZ09]	GO:0008152|GO:0005576|GO:0003824|GO:0044238|GO:0016787|GO:0016798|GO:0005975|GO:0004553|GO:0004650	metabolic process|extracellular region|catalytic activity|primary metabolic process|hydrolase activity|hydrolase activity, acting on glycosyl bonds|carbohydrate metabolic process|hydrolase activity, hydrolyzing O-glycosyl compounds|polygalacturonase activity	-	-	-	-	4:66881589-66883609	0.0138453946177783	11.2121221328036	-9.66143747579575	0.000130288894957889	0.02127666366071	DOWN
GRMZM2G433847	-	Uncharacterized protein [Source:UniProtKB/TrEMBL;Acc:C0PKB3]	GO:0008152|GO:0003824|GO:0044238|GO:0016787|GO:0006629|GO:0016788|GO:0042578|GO:0008081	metabolic process|catalytic activity|primary metabolic process|hydrolase activity|lipid metabolic process|hydrolase activity, acting on ester bonds|phosphoric ester hydrolase activity|phosphoric diester hydrolase activity	-	-	-	-	2:196787437-196788448	0.923651817745574	56.5659087132334	-5.93643990564953	0.000131302319165608	0.02127666366071	DOWN
GRMZM2G067710	-	Uncharacterized protein [Source:UniProtKB/TrEMBL;Acc:B4FFS5]	GO:0003824|GO:0030234|GO:0016787|GO:0004857|GO:0016788|GO:0052689|GO:0030599	catalytic activity|enzyme regulator activity|hydrolase activity|enzyme inhibitor activity|hydrolase activity, acting on ester bonds|carboxylic ester hydrolase activity|pectinesterase activity	-	-	-	-	1:295772300-295773062	0.084232758525912	70.1640148052322	-9.70213417275556	0.000136195868055042	0.0218331622214567	DOWN
GRMZM2G343428	-	Putative DUF1221-domain containing protein kinase family protein [Source:UniProtKB/TrEMBL;Acc:K7UTS3]	GO:0008152|GO:0005488|GO:0003824|GO:0009987|GO:0044238|GO:0016740|GO:0044237|GO:0036094|GO:0043167|GO:0001882|GO:0019538|GO:0016772|GO:0000166|GO:0043412|GO:0044267|GO:0032549|GO:0016301|GO:0016773|GO:0017076|GO:0006796|GO:0004672|GO:0030554|GO:0016310|GO:0005524|GO:0006464|GO:0006468|GO:0004713	metabolic process|binding|catalytic activity|cellular process|primary metabolic process|transferase activity|cellular metabolic process|small molecule binding|ion binding|nucleoside binding|protein metabolic process|transferase activity, transferring phosphorus-containing groups|nucleotide binding|macromolecule modification|cellular protein metabolic process|ribonucleoside binding|kinase activity…	-	-	-	-	8:75166487-75168813	0.39396624968909	31.8734473848512	-6.3381392149489	0.00013654221662069	0.0218331622214567	DOWN
GRMZM2G089409	-	-	-	-	-	-	-	-	5:81133-82138	0.161836667345504	298.331019454585	-10.8481597603819	0.000137974799373684	0.0219447756847705	DOWN
GRMZM2G389789	-	Uncharacterized protein [Source:UniProtKB/TrEMBL;Acc:B7ZXX6]	GO:0008152|GO:0005488|GO:0005623|GO:0003824|GO:0009987|GO:0044238|GO:0016740|GO:0044237|GO:0005622|GO:0043234|GO:0000151|GO:0043231|GO:0019538|GO:0005737|GO:0043412|GO:0044267|GO:0004842|GO:0009536|GO:0009507|GO:0006464|GO:0016567	metabolic process|binding|cell|catalytic activity|cellular process|primary metabolic process|transferase activity|cellular metabolic process|intracellular|protein complex|ubiquitin ligase complex|intracellular membrane-bounded organelle|protein metabolic process|cytoplasm|macromolecule modification|cellular protein metabolic process|ubiquitin-protein transferase activity|plastid|chloroplast|cellu…	-	-	-	-	2:35983940-35989148	0.28847560871201	55.8671370409202	-7.59740673903866	0.000138482228131299	0.0219447756847705	DOWN
GRMZM2G167276	-	-	GO:0008152|GO:0005488|GO:0003824|GO:0009987|GO:0044238|GO:0016740|GO:0044237|GO:0036094|GO:0043167|GO:0001882|GO:0019538|GO:0043169|GO:0016772|GO:0000166|GO:0046872|GO:0043412|GO:0044267|GO:0032549|GO:0016301|GO:0016773|GO:0017076|GO:0006796|GO:0004672|GO:0030554|GO:0016310|GO:0005524|GO:0005509|GO:0006464|GO:0004674|GO:0006468	metabolic process|binding|catalytic activity|cellular process|primary metabolic process|transferase activity|cellular metabolic process|small molecule binding|ion binding|nucleoside binding|protein metabolic process|cation binding|transferase activity, transferring phosphorus-containing groups|nucleotide binding|metal ion binding|macromolecule modification|cellular protein metabolic process|ribon…	-	-	-	-	3:187319634-187321946	0.0291708558322814	61.5923817801663	-11.0440084894703	0.000146033784850049	0.0230381334331742	DOWN
AC197150.3_FG003	-	-	GO:0005215|GO:0051179|GO:0005488|GO:0016020|GO:0009987|GO:0022857|GO:0005515|GO:0022891|GO:0006810|GO:0055085|GO:0006811|GO:0006812|GO:0008324|GO:0005216|GO:0030001|GO:0005261|GO:0005267|GO:0046873|GO:0006813|GO:0015079|GO:0005249	transporter activity|localization|binding|membrane|cellular process|transmembrane transporter activity|protein binding|substrate-specific transmembrane transporter activity|transport|transmembrane transport|ion transport|cation transport|cation transmembrane transporter activity|ion channel activity|metal ion transport|cation channel activity|potassium channel activity|metal ion transmembrane tra…	-	-	-	-	3:87791576-87795120	0.883368862815997	15.298011623502	-4.11418435810995	0.000147607693311123	0.0231328445929083	DOWN
GRMZM2G073492	-	Uncharacterized protein [Source:UniProtKB/TrEMBL;Acc:B4FN75]	-	-	-	-	-	-	4:219102531-219103966	0	67.9238818807658	-Inf	0.000147943371950797	0.0231328445929083	DOWN
GRMZM5G860318	-	Uncharacterized protein [Source:UniProtKB/TrEMBL;Acc:C4IZH1]	-	-	-	-	-	-	9:84492401-84494067	0.216288908910203	297.134881194303	-10.4239425731587	0.000148777627484546	0.0231608096918453	DOWN
GRMZM2G424509	-	RALF [Source:UniProtKB/TrEMBL;Acc:B6TDV1]	-	-	-	-	-	-	6:132076708-132077510	3.119959015327	163.774902718014	-5.71404340388208	0.000150202767791034	0.0232801114394717	DOWN
GRMZM2G438704	-	Uncharacterized protein [Source:UniProtKB/TrEMBL;Acc:K7VL89]	-	-	-	-	-	-	8:156008642-156011228	0.011085538547746	4.65607046380164	-8.71429022193933	0.000151064885945596	0.0233114888189758	DOWN
AC184130.4_FG005	-	Uncharacterized protein [Source:UniProtKB/TrEMBL;Acc:K7UBA9]	-	-	-	-	-	-	4:235835572-235836465	0.187969075233998	91.9991584840555	-8.93498152616095	0.000155749360196886	0.0234379524438962	DOWN
GRMZM2G028643	-	Uncharacterized protein [Source:UniProtKB/TrEMBL;Acc:K7VGX6]	GO:0005488|GO:0005515	binding|protein binding	-	-	-	-	9:150252956-150255690	0.135097465897986	32.1375296652103	-7.89411461309919	0.000152917602594357	0.0234379524438962	DOWN
GRMZM2G045278	-	Uncharacterized protein [Source:UniProtKB/TrEMBL;Acc:K7W3A4]	GO:0005623|GO:0030054|GO:0016020|GO:0050896|GO:0006950|GO:0071944|GO:0005886|GO:0009506	cell|cell junction|membrane|response to stimulus|response to stress|cell periphery|plasma membrane|plasmodesma	-	-	-	-	8:167570398-167571619	0.665808112783354	63.7587105959823	-6.58137219388094	0.000157190410583604	0.0234379524438962	DOWN
GRMZM2G146573	-	Uncharacterized protein [Source:UniProtKB/TrEMBL;Acc:B6TUQ3]	-	-	-	-	-	-	9:102696923-102697625	1.00046823302235	468.840503034545	-8.87227803968747	0.000154937631464455	0.0234379524438962	DOWN
GRMZM2G153268	-	Uncharacterized protein [Source:UniProtKB/TrEMBL;Acc:B4FIB6]	GO:0005488|GO:0009987|GO:0016043|GO:0043167|GO:0005515|GO:0030029|GO:0043169|GO:0008092|GO:0046872|GO:0051015|GO:0051017|GO:0030036|GO:0003779|GO:0007010|GO:0007015|GO:0046914|GO:0008270	binding|cellular process|cellular component organization|ion binding|protein binding|actin filament-based process|cation binding|cytoskeletal protein binding|metal ion binding|actin filament binding|actin filament bundle assembly|actin cytoskeleton organization|actin binding|cytoskeleton organization|actin filament organization|transition metal ion binding|zinc ion binding	-	-	-	-	2:23758072-23759626	0.493405680090349	658.684287206801	-10.3825970959192	0.000156563679147065	0.0234379524438962	DOWN
GRMZM2G425148	-	Uncharacterized protein [Source:UniProtKB/TrEMBL;Acc:K7UWS3]	-	-	-	-	-	-	6:169289123-169291080	0.0459877949624142	9.03544186553111	-7.61820032098414	0.000153616608822751	0.0234379524438962	DOWN
GRMZM2G447989	-	-	GO:0008152|GO:0005488|GO:0003824|GO:0009987|GO:0044238|GO:0016740|GO:0044237|GO:0036094|GO:0043167|GO:0005515|GO:0001882|GO:0019538|GO:0016772|GO:0000166|GO:0043412|GO:0044267|GO:0032549|GO:0016301|GO:0016773|GO:0017076|GO:0006796|GO:0004672|GO:0030554|GO:0016310|GO:0005524|GO:0006464|GO:0006468	metabolic process|binding|catalytic activity|cellular process|primary metabolic process|transferase activity|cellular metabolic process|small molecule binding|ion binding|protein binding|nucleoside binding|protein metabolic process|transferase activity, transferring phosphorus-containing groups|nucleotide binding|macromolecule modification|cellular protein metabolic process|ribonucleoside binding…	-	-	-	-	5:86898799-86901049	0.0552959372356677	26.9776048102464	-8.93037306479184	0.000156803492816758	0.0234379524438962	DOWN
GRMZM2G451028	-	Pectinesterase inhibitor domain containing protein [Source:UniProtKB/TrEMBL;Acc:B6TGE0]	GO:0008152|GO:0003824|GO:0048519|GO:0030234|GO:0016787|GO:0050790|GO:0043086|GO:0004857|GO:0016788|GO:0052689|GO:0030599	metabolic process|catalytic activity|negative regulation of biological process|enzyme regulator activity|hydrolase activity|regulation of catalytic activity|negative regulation of catalytic activity|enzyme inhibitor activity|hydrolase activity, acting on ester bonds|carboxylic ester hydrolase activity|pectinesterase activity	-	-	-	-	1:25261188-25262084	0.329892298004033	222.740814820224	-9.39915512941893	0.000154652304488848	0.0234379524438962	DOWN
GRMZM2G024495	-	Uncharacterized protein [Source:UniProtKB/TrEMBL;Acc:B4FPD6]	-	-	K01674	carbonic anhydrase[4.2.1.1]	zma00910	Nitrogen metabolism - Zea mays (maize)	2:144119083-144120612	0.0568099829672366	164.564650044807	-11.5002223743907	0.000159779847254482	0.0235477632685771	DOWN
GRMZM2G088208	-	Uncharacterized protein [Source:UniProtKB/TrEMBL;Acc:B4FGK2]	GO:0008152|GO:0005488|GO:0003824|GO:0009987|GO:0016829|GO:0044237|GO:0043167|GO:0043169|GO:0006730|GO:0046872|GO:0016836|GO:0004089|GO:0046914|GO:0008270	metabolic process|binding|catalytic activity|cellular process|lyase activity|cellular metabolic process|ion binding|cation binding|one-carbon metabolic process|metal ion binding|hydro-lyase activity|carbonate dehydratase activity|transition metal ion binding|zinc ion binding	K01674	carbonic anhydrase[4.2.1.1]	zma00910	Nitrogen metabolism - Zea mays (maize)	2:185673128-185674847	0.0329718229689703	28.3374179267545	-9.7472589382424	0.000162440158068944	0.0235477632685771	DOWN
GRMZM2G165413	-	-	-	-	-	-	-	-	1:233356941-233360814	0.426485914932269	183.473934920716	-8.74886131088533	0.000162114626376275	0.0235477632685771	DOWN
GRMZM2G173289	-	Protein GPR107 [Source:UniProtKB/TrEMBL;Acc:B6UCS7]	GO:0016020|GO:0016021	membrane|integral component of membrane	-	-	-	-	2:30538908-30540567	0.0178513933884302	9.76490834043763	-9.09542600386592	0.000160200765011119	0.0235477632685771	DOWN
GRMZM2G175243	-	Uncharacterized protein [Source:UniProtKB/TrEMBL;Acc:B4FWZ0]	-	-	-	-	-	-	9:37392815-37393572	1.08223344861829	2346.82301532846	-11.0824815938488	0.000162591381445832	0.0235477632685771	DOWN
GRMZM2G177461	-	Uncharacterized protein [Source:UniProtKB/TrEMBL;Acc:C4J0L8]	GO:0008152|GO:0005488|GO:0005623|GO:0003824|GO:0032502|GO:0050896|GO:0009987|GO:0044238|GO:0042221|GO:0051707|GO:0006950|GO:0044237|GO:0009607|GO:0036094|GO:0009605|GO:0009628|GO:0005622|GO:0009058|GO:0016853|GO:0006807|GO:0006629|GO:0051607|GO:0044249|GO:0044262|GO:0016872|GO:0005975|GO:0006952|GO:0007275|GO:0006520|GO:0009408|GO:0009620|GO:0009266|GO:0006979|GO:0000166|GO:0005737|GO:0009615|GO:…	metabolic process|binding|cell|catalytic activity|developmental process|response to stimulus|cellular process|primary metabolic process|response to chemical|response to other organism|response to stress|cellular metabolic process|response to biotic stimulus|small molecule binding|response to external stimulus|response to abiotic stimulus|intracellular|biosynthetic process|isomerase activity|nitro…	K01858	myo-inositol-1-phosphate synthase[5.5.1.4]	zma01100|zma00562	Metabolic pathways - Zea mays (maize)|Inositol phosphate metabolism - Zea mays (maize)	1:137828271-137832006	0.399760330929918	56.7684880915778	-7.14981119129305	0.000158824434434297	0.0235477632685771	DOWN
GRMZM2G463471	-	Actin-depolymerizing factor; Uncharacterized protein [Source:UniProtKB/TrEMBL;Acc:C4JA16]	GO:0005488|GO:0005623|GO:0009987|GO:0016043|GO:0005622|GO:0005515|GO:0030029|GO:0008092|GO:0030036|GO:0005856|GO:0003779|GO:0007010|GO:0007015|GO:0015629|GO:0043241|GO:0030042	binding|cell|cellular process|cellular component organization|intracellular|protein binding|actin filament-based process|cytoskeletal protein binding|actin cytoskeleton organization|cytoskeleton|actin binding|cytoskeleton organization|actin filament organization|actin cytoskeleton|protein complex disassembly|actin filament depolymerization	-	-	-	-	4:153295912-153297953	1.80674399309707	305.109313438778	-7.39979031076033	0.000161572839878062	0.0235477632685771	DOWN
GRMZM2G146305	-	Uncharacterized protein [Source:UniProtKB/TrEMBL;Acc:K7UH59]	GO:0008152|GO:0005488|GO:0003824|GO:0009987|GO:0044238|GO:0016740|GO:0044237|GO:0036094|GO:0043167|GO:0001882|GO:0019538|GO:0016772|GO:0000166|GO:0043412|GO:0044267|GO:0032549|GO:0016301|GO:0016773|GO:0017076|GO:0006796|GO:0004672|GO:0030554|GO:0016310|GO:0005524|GO:0006464|GO:0004674|GO:0006468	metabolic process|binding|catalytic activity|cellular process|primary metabolic process|transferase activity|cellular metabolic process|small molecule binding|ion binding|nucleoside binding|protein metabolic process|transferase activity, transferring phosphorus-containing groups|nucleotide binding|macromolecule modification|cellular protein metabolic process|ribonucleoside binding|kinase activity…	-	-	-	-	6:86639383-86642064	0.0343477161088498	25.4587882878825	-9.53373386764744	0.000166028501969737	0.0239474089902309	DOWN
GRMZM2G096249	-	-	-	-	-	-	-	-	7:126142402-126145018	0	6.86507643834323	-Inf	0.000167445408335271	0.0240504463146726	DOWN
GRMZM2G124207	-	-	GO:0005488|GO:0005515	binding|protein binding	-	-	-	-	1:226316241-226318077	0.188784970036027	9.94664469231421	-5.71939412715256	0.00016810403078058	0.0240504463146726	DOWN
GRMZM2G369701	-	Uncharacterized protein [Source:UniProtKB/TrEMBL;Acc:K7UA22]	GO:0005488|GO:0005515	binding|protein binding	-	-	-	-	4:180698023-180703686	0.251062903973059	16.4832787335175	-6.03681055356725	0.000169827974267417	0.0241991167526693	DOWN
GRMZM2G022347	-	Uncharacterized protein [Source:UniProtKB/TrEMBL;Acc:B4FKQ2]	GO:0005576|GO:0005615	extracellular region|extracellular space	-	-	-	-	2:63554380-63555305	0.702616087167551	420.793854016375	-9.22616130886589	0.000172622636211827	0.0244005548738142	DOWN
GRMZM2G473162	-	Clathrin assembly protein [Source:UniProtKB/TrEMBL;Acc:K7UI08]	GO:0051179|GO:0005488|GO:0005623|GO:0016020|GO:0009987|GO:0008289|GO:0016043|GO:0043167|GO:0005622|GO:0043234|GO:0005515|GO:0030117|GO:0006810|GO:0005543|GO:0030276|GO:0005737|GO:0006461|GO:0035091|GO:0016192|GO:0016050|GO:0030118|GO:0005545|GO:0048268	localization|binding|cell|membrane|cellular process|lipid binding|cellular component organization|ion binding|intracellular|protein complex|protein binding|membrane coat|transport|phospholipid binding|clathrin binding|cytoplasm|protein complex assembly|phosphatidylinositol binding|vesicle-mediated transport|vesicle organization|clathrin coat|1-phosphatidylinositol binding|clathrin coat assembly	-	-	-	-	6:94661969-94667546	0.269886161932205	13.274430116253	-5.62015510952313	0.000172358002747737	0.0244005548738142	DOWN
GRMZM2G024887	-	Putative LIM-type zinc finger domain family protein; Uncharacterized protein [Source:UniProtKB/TrEMBL;Acc:B4FPL8]	GO:0005488|GO:0009987|GO:0016043|GO:0043167|GO:0005515|GO:0030029|GO:0043169|GO:0008092|GO:0046872|GO:0051015|GO:0051017|GO:0030036|GO:0003779|GO:0007010|GO:0007015|GO:0046914|GO:0008270	binding|cellular process|cellular component organization|ion binding|protein binding|actin filament-based process|cation binding|cytoskeletal protein binding|metal ion binding|actin filament binding|actin filament bundle assembly|actin cytoskeleton organization|actin binding|cytoskeleton organization|actin filament organization|transition metal ion binding|zinc ion binding	-	-	-	-	10:132724522-132726075	0.371840522087669	390.852745858509	-10.0377254583457	0.000173424287668486	0.0244162050901552	DOWN
GRMZM2G135456	-	-	GO:0005488|GO:0005515	binding|protein binding	-	-	-	-	1:45772414-45776131	0.212458095713254	80.3857064272603	-8.56361686638675	0.000176717957599324	0.0246041056786691	DOWN
GRMZM2G468788	-	Uncharacterized protein [Source:UniProtKB/TrEMBL;Acc:K7V5C7]	-	-	-	-	-	-	8:156629423-156630169	0.887247673814256	281.291921646426	-8.30851551867162	0.000176847666602013	0.0246041056786691	DOWN
GRMZM5G840538	-	-	GO:0005085|GO:0005089	guanyl-nucleotide exchange factor activity|Rho guanyl-nucleotide exchange factor activity	-	-	-	-	3:195442422-195444606	0.50861605308864	21.9601064048027	-5.43216423701404	0.00017610045094451	0.0246041056786691	DOWN
GRMZM2G479539	-	-	-	-	-	-	-	-	1:175895179-175895783	0.0462660906331547	35.4692004647873	-9.58239589454206	0.000178700901201358	0.0246677048697406	DOWN
GRMZM5G840145	-	Uncharacterized protein [Source:UniProtKB/TrEMBL;Acc:B4FL98]	GO:0008152|GO:0003824|GO:0009987|GO:0044238|GO:0044237|GO:0009058|GO:0044249|GO:0044262|GO:0005975|GO:0009311|GO:0016051|GO:0005991|GO:0005992|GO:0009312	metabolic process|catalytic activity|cellular process|primary metabolic process|cellular metabolic process|biosynthetic process|cellular biosynthetic process|cellular carbohydrate metabolic process|carbohydrate metabolic process|oligosaccharide metabolic process|carbohydrate biosynthetic process|trehalose metabolic process|trehalose biosynthetic process|oligosaccharide biosynthetic process	-	-	-	-	7:166884741-166887809	0.401575029307318	26.0153127020605	-6.01754767569794	0.000178664510743125	0.0246677048697406	DOWN
GRMZM2G406026	-	Uncharacterized protein [Source:UniProtKB/TrEMBL;Acc:C4J9Y4]	-	-	-	-	-	-	2:57594898-57595790	0.286447325009043	690.723910719769	-11.2356235855922	0.000186290933956684	0.0256153658527677	DOWN
GRMZM2G008196	-	Uncharacterized protein [Source:UniProtKB/TrEMBL;Acc:K7UPB1]	-	-	-	-	-	-	6:112078107-112079388	0.0436932795785737	14.5476102734042	-8.37915506942229	0.000189633295466837	0.025634942155033	DOWN
GRMZM2G028247	-	Uncharacterized protein [Source:UniProtKB/TrEMBL;Acc:C0PED9]	GO:0008152|GO:0003824|GO:0044238|GO:0016787|GO:0019538|GO:0008233|GO:0006508|GO:0008236|GO:0070008|GO:0004185|GO:0004180	metabolic process|catalytic activity|primary metabolic process|hydrolase activity|protein metabolic process|peptidase activity|proteolysis|serine-type peptidase activity|serine-type exopeptidase activity|serine-type carboxypeptidase activity|carboxypeptidase activity	-	-	-	-	1:20112656-20115288	0.0400833422711474	68.2580620431459	-10.7337809293784	0.000188796518263533	0.025634942155033	DOWN
GRMZM2G064698	-	Low-molecular-weight cysteine-rich protein LCR68 [Source:UniProtKB/TrEMBL;Acc:B6T249]	GO:0050896|GO:0006950|GO:0006952	response to stimulus|response to stress|defense response	-	-	-	-	2:101141313-101142029	0.279631883620347	108.711758070181	-8.60276340664885	0.000189661727152037	0.025634942155033	DOWN
GRMZM2G153368	-	Low-molecular-weight cysteine-rich protein LCR69 [Source:UniProtKB/TrEMBL;Acc:B6T664]	GO:0050896|GO:0006950|GO:0006952	response to stimulus|response to stress|defense response	-	-	-	-	5:187016197-187017094	0.132188360143124	100.331087148946	-9.56795782682494	0.000190060412151753	0.025634942155033	DOWN
GRMZM2G390475	-	Uncharacterized protein [Source:UniProtKB/TrEMBL;Acc:K7UT33]	-	-	-	-	-	-	4:47914741-47915857	0	9.26025614823766	-Inf	0.000187604825804786	0.025634942155033	DOWN
GRMZM2G442008	-	Uncharacterized protein [Source:UniProtKB/TrEMBL;Acc:B4FMF8]	GO:0008152|GO:0005488|GO:0005623|GO:0003824|GO:0016209|GO:0050896|GO:0006950|GO:0004601|GO:0071944|GO:0043167|GO:0016491|GO:0005618|GO:0043169|GO:0046906|GO:0055114|GO:0006979|GO:0046872|GO:0020037|GO:0009505	metabolic process|binding|cell|catalytic activity|antioxidant activity|response to stimulus|response to stress|peroxidase activity|cell periphery|ion binding|oxidoreductase activity|cell wall|cation binding|tetrapyrrole binding|oxidation-reduction process|response to oxidative stress|metal ion binding|heme binding|plant-type cell wall	-	-	-	-	5:206074861-206076455	0.204985592370128	258.700819869686	-10.3015463989112	0.000191085732059456	0.0256752380209774	DOWN
GRMZM2G065012	-	Uncharacterized protein [Source:UniProtKB/TrEMBL;Acc:C0HHT2]	GO:0051179|GO:0005488|GO:0005623|GO:0003824|GO:0016020|GO:0071944|GO:0005886|GO:0012505|GO:0036094|GO:0043167|GO:0005622|GO:0016787|GO:0005515|GO:0005768|GO:0006810|GO:0001882|GO:0043231|GO:0043169|GO:0000166|GO:0005737|GO:0016817|GO:0046872|GO:0016192|GO:0032549|GO:0016818|GO:0017076|GO:0005525|GO:0016462|GO:0005509|GO:0019001|GO:0006897|GO:0017111|GO:0003924	localization|binding|cell|catalytic activity|membrane|cell periphery|plasma membrane|endomembrane system|small molecule binding|ion binding|intracellular|hydrolase activity|protein binding|endosome|transport|nucleoside binding|intracellular membrane-bounded organelle|cation binding|nucleotide binding|cytoplasm|hydrolase activity, acting on acid anhydrides|metal ion binding|vesicle-mediated transp…	K12483	EH domain-containing protein 1[-]	zma04144	Endocytosis - Zea mays (maize)	2:2633915-2640039	1.35827466499061	111.230161818831	-6.35562899524877	0.000192380344076549	0.0257512749961254	DOWN
GRMZM2G004799	-	Uncharacterized protein [Source:UniProtKB/TrEMBL;Acc:C0PL69]	GO:0005488|GO:0043167|GO:0005515|GO:0043169|GO:0046872|GO:0046914|GO:0008270	binding|ion binding|protein binding|cation binding|metal ion binding|transition metal ion binding|zinc ion binding	-	-	-	-	3:10055147-10058751	0.0230726613385635	53.3477909124668	-11.1750283934685	0.000193134309150937	0.0257546423274559	DOWN
GRMZM2G122873	-	Putative leucine-rich repeat protein kinase family protein [Source:UniProtKB/TrEMBL;Acc:K7TUP8]	GO:0008152|GO:0005488|GO:0003824|GO:0009987|GO:0044238|GO:0016740|GO:0044237|GO:0036094|GO:0043167|GO:0005515|GO:0001882|GO:0019538|GO:0016772|GO:0000166|GO:0043412|GO:0044267|GO:0032549|GO:0016301|GO:0016773|GO:0017076|GO:0006796|GO:0004672|GO:0030554|GO:0016310|GO:0005524|GO:0006464|GO:0006468	metabolic process|binding|catalytic activity|cellular process|primary metabolic process|transferase activity|cellular metabolic process|small molecule binding|ion binding|protein binding|nucleoside binding|protein metabolic process|transferase activity, transferring phosphorus-containing groups|nucleotide binding|macromolecule modification|cellular protein metabolic process|ribonucleoside binding…	-	-	-	-	4:5241731-5244116	0.00945377075777617	19.647906145587	-11.0211980723453	0.000195459077902485	0.0258694115914532	DOWN
GRMZM2G353957	-	-	GO:0008152|GO:0005488|GO:0003824|GO:0009987|GO:0044238|GO:0016740|GO:0044237|GO:0036094|GO:0043167|GO:0001882|GO:0019538|GO:0043169|GO:0016772|GO:0000166|GO:0046872|GO:0043412|GO:0044267|GO:0032549|GO:0016301|GO:0016773|GO:0017076|GO:0006796|GO:0004672|GO:0030554|GO:0016310|GO:0005524|GO:0005509|GO:0006464|GO:0004674|GO:0006468	metabolic process|binding|catalytic activity|cellular process|primary metabolic process|transferase activity|cellular metabolic process|small molecule binding|ion binding|nucleoside binding|protein metabolic process|cation binding|transferase activity, transferring phosphorus-containing groups|nucleotide binding|metal ion binding|macromolecule modification|cellular protein metabolic process|ribon…	-	-	-	-	3:103186921-103189726	0.115343406821599	38.6512585190636	-8.38843604005027	0.000195063146608539	0.0258694115914532	DOWN
GRMZM2G108624	-	Uncharacterized protein [Source:UniProtKB/TrEMBL;Acc:B4FZH3]	GO:0008152|GO:0003824|GO:0044238|GO:0016787|GO:0006629|GO:0016788|GO:0042578|GO:0008081	metabolic process|catalytic activity|primary metabolic process|hydrolase activity|lipid metabolic process|hydrolase activity, acting on ester bonds|phosphoric ester hydrolase activity|phosphoric diester hydrolase activity	-	-	-	-	2:25592162-25594380	0.026685647551475	65.5377309518965	-11.262045989346	0.000200792325528875	0.0264761164161917	DOWN
GRMZM2G106899	-	Alpha-expansin 3 [Source:UniProtKB/TrEMBL;Acc:B6T4R6]	GO:0005576|GO:0016020|GO:0009987|GO:0016043|GO:0071555|GO:0009664	extracellular region|membrane|cellular process|cellular component organization|cell wall organization|plant-type cell wall organization	-	-	-	-	1:203606183-203607300	0.111676394558461	431.867231032728	-11.9170478669944	0.000202451088589153	0.0265956006266301	DOWN
GRMZM2G150724	-	Uncharacterized protein [Source:UniProtKB/TrEMBL;Acc:B4F982]	GO:0005623|GO:0030234|GO:0005622|GO:0005737|GO:0005094	cell|enzyme regulator activity|intracellular|cytoplasm|Rho GDP-dissociation inhibitor activity	-	-	-	-	8:109668608-109670780	1.89662905804845	139.412140245512	-6.19977484416137	0.000204271805237051	0.0267353964943219	DOWN
GRMZM2G030265	-	Uncharacterized protein [Source:UniProtKB/TrEMBL;Acc:B4FY93]	GO:0008152|GO:0005576|GO:0003824|GO:0044238|GO:0016787|GO:0016798|GO:0005975|GO:0004553|GO:0004650	metabolic process|extracellular region|catalytic activity|primary metabolic process|hydrolase activity|hydrolase activity, acting on glycosyl bonds|carbohydrate metabolic process|hydrolase activity, hydrolyzing O-glycosyl compounds|polygalacturonase activity	-	-	-	-	4:233763023-233764648	1.50911467042383	793.998939341593	-9.03929083638654	0.000206070861176884	0.026871336133833	DOWN
GRMZM2G079387	-	-	GO:0003824|GO:0016787|GO:0016788|GO:0042578	catalytic activity|hydrolase activity|hydrolase activity, acting on ester bonds|phosphoric ester hydrolase activity	-	-	-	-	2:126421835-126435706	0.0637960559361303	28.9446830480776	-8.82561540841902	0.000207333003319427	0.0269365208503746	DOWN
GRMZM2G053387	CNR3	Cell number regulator 3 [Source:UniProtKB/Swiss-Prot;Acc:D9HP19]	GO:0016020|GO:0016021	membrane|integral component of membrane	-	-	-	-	5:1761261-1762309	0.0562881410542546	154.924676077572	-11.4264483281975	0.000212569014173221	0.0272090924512768	DOWN
GRMZM2G112984	-	Pectinesterase [Source:UniProtKB/TrEMBL;Acc:B6TZ43]	GO:0008152|GO:0005623|GO:0003824|GO:0009987|GO:0048519|GO:0071944|GO:0030234|GO:0016043|GO:0016787|GO:0050790|GO:0005618|GO:0071555|GO:0043086|GO:0004857|GO:0016788|GO:0052689|GO:0045330|GO:0042545|GO:0030599	metabolic process|cell|catalytic activity|cellular process|negative regulation of biological process|cell periphery|enzyme regulator activity|cellular component organization|hydrolase activity|regulation of catalytic activity|cell wall|cell wall organization|negative regulation of catalytic activity|enzyme inhibitor activity|hydrolase activity, acting on ester bonds|carboxylic ester hydrolase act…	-	-	-	-	7:174582127-174584270	0.0232986528908536	108.231534342884	-12.1815867417914	0.000211237411098471	0.0272090924512768	DOWN
GRMZM2G319435	-	Uncharacterized protein [Source:UniProtKB/TrEMBL;Acc:K7TXK3]	GO:0005488|GO:0005515	binding|protein binding	-	-	-	-	10:10672037-10675364	0.0526953013366622	11.4928835448218	-7.76885077046262	0.00021328084806734	0.0272090924512768	DOWN
GRMZM2G430755	-	Uncharacterized protein [Source:UniProtKB/TrEMBL;Acc:K7U9J0]	GO:0005215|GO:0051179|GO:0016020|GO:0009987|GO:0022857|GO:0022891|GO:0006810|GO:0016021|GO:0055085|GO:0006811|GO:0006812|GO:0015297|GO:0008324|GO:0015299|GO:0015078	transporter activity|localization|membrane|cellular process|transmembrane transporter activity|substrate-specific transmembrane transporter activity|transport|integral component of membrane|transmembrane transport|ion transport|cation transport|antiporter activity|cation transmembrane transporter activity|solute:proton antiporter activity|hydrogen ion transmembrane transporter activity	-	-	-	-	4:217974234-217976876	0.0215576478355937	9.4621575297085	-8.77782559578784	0.000210706792995604	0.0272090924512768	DOWN
GRMZM2G439422	-	Peroxidase 65 [Source:UniProtKB/TrEMBL;Acc:K7V1E7]	GO:0008152|GO:0005488|GO:0005623|GO:0003824|GO:0016209|GO:0050896|GO:0006950|GO:0004601|GO:0071944|GO:0043167|GO:0016491|GO:0005618|GO:0043169|GO:0046906|GO:0055114|GO:0006979|GO:0046872|GO:0020037|GO:0009505	metabolic process|binding|cell|catalytic activity|antioxidant activity|response to stimulus|response to stress|peroxidase activity|cell periphery|ion binding|oxidoreductase activity|cell wall|cation binding|tetrapyrrole binding|oxidation-reduction process|response to oxidative stress|metal ion binding|heme binding|plant-type cell wall	K00430	peroxidase[1.11.1.7]	zma01100|zma01110|zma00940	Metabolic pathways - Zea mays (maize)|Biosynthesis of secondary metabolites - Zea mays (maize)|Phenylpropanoid biosynthesis - Zea mays (maize)	4:182784214-182785767	0.478763739970305	226.048744494663	-8.88310429809265	0.000212108413782373	0.0272090924512768	DOWN
GRMZM2G172081	-	-	GO:0008152|GO:0005488|GO:0003824|GO:0009987|GO:0044238|GO:0016740|GO:0044237|GO:0036094|GO:0043167|GO:0001882|GO:0019538|GO:0016772|GO:0000166|GO:0043412|GO:0044267|GO:0032549|GO:0016301|GO:0016773|GO:0017076|GO:0006796|GO:0004672|GO:0030554|GO:0016310|GO:0005524|GO:0006464|GO:0004674|GO:0006468	metabolic process|binding|catalytic activity|cellular process|primary metabolic process|transferase activity|cellular metabolic process|small molecule binding|ion binding|nucleoside binding|protein metabolic process|transferase activity, transferring phosphorus-containing groups|nucleotide binding|macromolecule modification|cellular protein metabolic process|ribonucleoside binding|kinase activity…	-	-	-	-	1:111279177-111282013	1.00894543697976	113.630677178094	-6.8153604087675	0.000214234752252435	0.0272324736514264	DOWN
GRMZM2G088245	-	Uncharacterized protein [Source:UniProtKB/TrEMBL;Acc:B8A3D8]	GO:0008152|GO:0005488|GO:0005623|GO:0003824|GO:0016020|GO:0009987|GO:0044238|GO:0071944|GO:0016740|GO:0044237|GO:0005886|GO:0036094|GO:0043167|GO:0005622|GO:0001882|GO:0043231|GO:0019538|GO:0016772|GO:0000166|GO:0005737|GO:0005829|GO:0043412|GO:0044267|GO:0032549|GO:0009524|GO:0016301|GO:0016773|GO:0005634|GO:0017076|GO:0006796|GO:0004672|GO:0030554|GO:0016310|GO:0005524|GO:0006464|GO:0004674|GO:…	metabolic process|binding|cell|catalytic activity|membrane|cellular process|primary metabolic process|cell periphery|transferase activity|cellular metabolic process|plasma membrane|small molecule binding|ion binding|intracellular|nucleoside binding|intracellular membrane-bounded organelle|protein metabolic process|transferase activity, transferring phosphorus-containing groups|nucleotide binding|…	-	-	-	-	1:232371174-232374145	0.0304428176194193	31.0602328018512	-9.99475103475527	0.000216896064724276	0.0273738326258088	DOWN
GRMZM2G455568	-	Uncharacterized protein [Source:UniProtKB/TrEMBL;Acc:K7VE39]	-	-	-	-	-	-	9:13777074-13777439	0.203921265871247	131.891087926094	-9.33711913328673	0.000216232909404172	0.0273738326258088	DOWN
GRMZM2G322888	-	Uncharacterized protein [Source:UniProtKB/TrEMBL;Acc:C0HHY1]	-	-	-	-	-	-	6:97544690-97545926	0.451201352374563	73.4488910621167	-7.34682550688574	0.000219010417152127	0.0275423135990102	DOWN
GRMZM5G836990	-	-	GO:0008152|GO:0005488|GO:0003824|GO:0009987|GO:0044238|GO:0016740|GO:0044237|GO:0036094|GO:0043167|GO:0001882|GO:0019538|GO:0016772|GO:0000166|GO:0043412|GO:0044267|GO:0032549|GO:0016301|GO:0016773|GO:0017076|GO:0006796|GO:0004672|GO:0030554|GO:0016310|GO:0005524|GO:0006464|GO:0004674|GO:0006468	metabolic process|binding|catalytic activity|cellular process|primary metabolic process|transferase activity|cellular metabolic process|small molecule binding|ion binding|nucleoside binding|protein metabolic process|transferase activity, transferring phosphorus-containing groups|nucleotide binding|macromolecule modification|cellular protein metabolic process|ribonucleoside binding|kinase activity…	-	-	-	-	2:237457758-237460072	0.0276070894133719	27.786903917697	-9.97515058556409	0.000222144699919423	0.0278374092402573	DOWN
GRMZM2G306693	-	Uncharacterized protein [Source:UniProtKB/TrEMBL;Acc:K7UN53]	GO:0008152|GO:0003824|GO:0044238|GO:0016787|GO:0016798|GO:0005975|GO:0004553|GO:0004650	metabolic process|catalytic activity|primary metabolic process|hydrolase activity|hydrolase activity, acting on glycosyl bonds|carbohydrate metabolic process|hydrolase activity, hydrolyzing O-glycosyl compounds|polygalacturonase activity	-	-	-	-	6:99792704-99794969	0	3.61334419394203	-Inf	0.000223587745417464	0.0279192358571108	DOWN
GRMZM2G383497	-	-	-	-	-	-	-	-	1:174049670-174050258	0	14.7950834806633	-Inf	0.000226549259858229	0.0279922998072381	DOWN
GRMZM2G422641	-	Uncharacterized protein [Source:UniProtKB/TrEMBL;Acc:K7VGL2]	-	-	-	-	-	-	8:116962436-116965331	0.418193278308377	26.9007269379687	-6.00733147558004	0.000226059071226321	0.0279922998072381	DOWN
GRMZM2G703158	-	-	-	-	-	-	-	-	2:122424168-122426261	0.022181310745111	12.2144787514587	-9.10503196286704	0.00022651337101713	0.0279922998072381	DOWN
GRMZM2G062996	-	-	GO:0005623|GO:0003824|GO:0009987|GO:0071944|GO:0030234|GO:0016043|GO:0016787|GO:0005618|GO:0071555|GO:0004857|GO:0016788|GO:0052689|GO:0042545|GO:0030599	cell|catalytic activity|cellular process|cell periphery|enzyme regulator activity|cellular component organization|hydrolase activity|cell wall|cell wall organization|enzyme inhibitor activity|hydrolase activity, acting on ester bonds|carboxylic ester hydrolase activity|cell wall modification|pectinesterase activity	-	-	-	-	1:69407933-69410069	0.0481566695038517	38.2882707354341	-9.63495116861755	0.000231270687507155	0.0284761099481806	DOWN
GRMZM2G307404	-	Uncharacterized protein [Source:UniProtKB/TrEMBL;Acc:B6TFQ7]	-	-	-	-	-	-	6:98937694-98938438	0.371847353571784	119.459571997007	-8.32759623807846	0.000232475419916771	0.0285250569063155	DOWN
GRMZM2G181284	-	Uncharacterized protein [Source:UniProtKB/TrEMBL;Acc:C0PJY8]	GO:0008152|GO:0003824|GO:0044238|GO:0016787|GO:0016798|GO:0005975|GO:0004553|GO:0005976|GO:0000272|GO:0016161	metabolic process|catalytic activity|primary metabolic process|hydrolase activity|hydrolase activity, acting on glycosyl bonds|carbohydrate metabolic process|hydrolase activity, hydrolyzing O-glycosyl compounds|polysaccharide metabolic process|polysaccharide catabolic process|beta-amylase activity	-	-	-	-	7:171901568-171903911	0.0353051955103484	43.5401862200292	-10.2682513565325	0.000236874803350663	0.0289642968886011	DOWN
GRMZM2G129635	-	Pectate lyase [Source:UniProtKB/TrEMBL;Acc:K7VAC2]	GO:0003824|GO:0016829|GO:0030570	catalytic activity|lyase activity|pectate lyase activity	-	-	-	-	9:84492350-84494263	0	4.25310578402119	-Inf	0.000240218414967028	0.0292718563727752	DOWN
GRMZM2G508931	-	Uncharacterized protein [Source:UniProtKB/TrEMBL;Acc:K7UC04]	-	-	-	-	-	-	4:197741431-197742643	0.0667691181522891	138.584673022275	-11.0192991027675	0.000241098826142791	0.0292781797877456	DOWN
AC217374.3_FG001	-	Uncharacterized protein [Source:UniProtKB/TrEMBL;Acc:B4FNS4]	-	-	-	-	-	-	1:297546780-297547160	1.11690394786714	386.765509024573	-8.43581021220662	0.000243127523827183	0.0294135803470097	DOWN
GRMZM2G048172	-	-	-	-	-	-	-	-	7:4805833-4808169	0.0693118873074253	79.4409400419496	-10.1625641769374	0.000243878517224343	0.0294135803470097	DOWN
GRMZM2G038001	-	-	GO:0008152|GO:0003824|GO:0009987|GO:0044238|GO:0044237|GO:0016787|GO:0006629|GO:0044262|GO:0005975|GO:0016788|GO:0006071|GO:0006066|GO:0042578|GO:0008081|GO:0008889	metabolic process|catalytic activity|cellular process|primary metabolic process|cellular metabolic process|hydrolase activity|lipid metabolic process|cellular carbohydrate metabolic process|carbohydrate metabolic process|hydrolase activity, acting on ester bonds|glycerol metabolic process|alcohol metabolic process|phosphoric ester hydrolase activity|phosphoric diester hydrolase activity|glyceroph…	-	-	-	-	5:98488964-98492602	0.107719562119427	115.273766828971	-10.0635682464886	0.000250980251571472	0.0301671432994309	DOWN
GRMZM2G325474	-	Putative uncharacterized protein [Source:UniProtKB/TrEMBL;Acc:B6T1Z1]	-	-	-	-	-	-	3:106505682-106506228	0.142492315596067	130.616569651939	-9.84023809048135	0.000251940910105227	0.0301799589196559	DOWN
GRMZM2G402027	-	Uncharacterized protein [Source:UniProtKB/TrEMBL;Acc:K7ULF0]	GO:0005488|GO:0005623|GO:0043167|GO:0005622|GO:0043169|GO:0046872|GO:0046914|GO:0008270	binding|cell|ion binding|intracellular|cation binding|metal ion binding|transition metal ion binding|zinc ion binding	-	-	-	-	10:139025210-139031110	0.0605286351779417	5.65606783770026	-6.54603779241645	0.000254903162835891	0.0304316485415362	DOWN
GRMZM2G150434	-	Peripheral-type benzodiazepine receptor [Source:UniProtKB/TrEMBL;Acc:B6SQ48]	GO:0005215|GO:0051179|GO:0016020|GO:0022857|GO:0022891|GO:0006810|GO:0016021|GO:0051119|GO:0008643|GO:0015293|GO:0009401|GO:0008324|GO:0005351	transporter activity|localization|membrane|transmembrane transporter activity|substrate-specific transmembrane transporter activity|transport|integral component of membrane|sugar transmembrane transporter activity|carbohydrate transport|symporter activity|phosphoenolpyruvate-dependent sugar phosphotransferase system|cation transmembrane transporter activity|sugar:proton symporter activity	-	-	-	-	8:126231887-126232747	0.296007508219857	14.1628203292218	-5.58033100628453	0.000257639772784805	0.0305519271498974	DOWN
GRMZM2G317406	MGS1	Pollen-specific protein C13 [Source:UniProtKB/Swiss-Prot;Acc:P33050]	GO:0005576|GO:0005615	extracellular region|extracellular space	-	-	-	-	10:111861870-111862808	1.25736454385838	1837.18619057718	-10.5128791426222	0.000257214534081051	0.0305519271498974	DOWN
AC189771.3_FG001	-	Uncharacterized protein [Source:UniProtKB/TrEMBL;Acc:B4FM84]	-	-	-	-	-	-	5:73325084-73325518	1.01614479995976	636.905893532944	-9.29183041176267	0.000259785226267228	0.0307033121265261	DOWN
GRMZM2G071327	-	Actin-depolymerizing factor [Source:UniProtKB/TrEMBL;Acc:B6U422]	GO:0005488|GO:0005623|GO:0009987|GO:0016043|GO:0005622|GO:0005515|GO:0030029|GO:0008092|GO:0030036|GO:0005856|GO:0003779|GO:0007010|GO:0007015|GO:0015629|GO:0043241|GO:0030042	binding|cell|cellular process|cellular component organization|intracellular|protein binding|actin filament-based process|cytoskeletal protein binding|actin cytoskeleton organization|cytoskeleton|actin binding|cytoskeleton organization|actin filament organization|actin cytoskeleton|protein complex disassembly|actin filament depolymerization	-	-	-	-	2:19439865-19441123	0.497834279487837	444.364556899007	-9.80186246100696	0.000262008146108314	0.0308628128905853	DOWN
GRMZM2G040068	-	-	-	-	-	-	-	-	1:82806627-82808754	0.317429352086506	28.8874060299633	-6.50786131382411	0.000264711088545185	0.0310776094585041	DOWN
GRMZM2G438378	-	Phospholipase D [Source:UniProtKB/TrEMBL;Acc:K7V2C6]	GO:0008152|GO:0005488|GO:0003824|GO:0016020|GO:0009987|GO:0044238|GO:0044237|GO:0043167|GO:0006807|GO:0016787|GO:0005515|GO:0006629|GO:0043169|GO:0016788|GO:0006644|GO:0046872|GO:0006066|GO:0016298|GO:0009308|GO:0046470|GO:0042578|GO:0046486|GO:0016042|GO:0006796|GO:0006650|GO:0008081|GO:0005509|GO:0004620|GO:0004630|GO:0070290	metabolic process|binding|catalytic activity|membrane|cellular process|primary metabolic process|cellular metabolic process|ion binding|nitrogen compound metabolic process|hydrolase activity|protein binding|lipid metabolic process|cation binding|hydrolase activity, acting on ester bonds|phospholipid metabolic process|metal ion binding|alcohol metabolic process|lipase activity|amine metabolic proc…	-	-	-	-	6:128905006-128908832	0.10331518955046	17.4873796607305	-7.4031179423698	0.000272522285015591	0.0317834736233695	DOWN
GRMZM2G556845	-	-	GO:0005488|GO:0005515	binding|protein binding	-	-	-	-	5:178990968-178995720	0.154782239226583	49.22976981633	-8.31314724747598	0.000272079237823515	0.0317834736233695	DOWN
GRMZM2G413154	-	-	-	-	-	-	-	-	1:56353931-56354369	0	18.7568106469814	-Inf	0.000276380004173198	0.0321273571956332	DOWN
AC194341.4_FG003	-	Membrane protein-like; SUN domain protein5 [Source:UniProtKB/TrEMBL;Acc:B6SKI2]	-	-	-	-	-	-	8:140924162-140926362	0.230367821775452	38.4566281138372	-7.38314924974941	0.000277339037351857	0.0321331373834096	DOWN
GRMZM2G015127	-	Actin-depolymerizing factor [Source:UniProtKB/TrEMBL;Acc:B6T304]	GO:0005488|GO:0005623|GO:0009987|GO:0016043|GO:0005622|GO:0005515|GO:0030029|GO:0008092|GO:0030036|GO:0005856|GO:0003779|GO:0007010|GO:0007015|GO:0015629|GO:0043241|GO:0030042	binding|cell|cellular process|cellular component organization|intracellular|protein binding|actin filament-based process|cytoskeletal protein binding|actin cytoskeleton organization|cytoskeleton|actin binding|cytoskeleton organization|actin filament organization|actin cytoskeleton|protein complex disassembly|actin filament depolymerization	-	-	-	-	5:193137656-193140606	1.24568940429666	93.3346986578977	-6.22739722367995	0.000278523331884355	0.0321648937978083	DOWN
GRMZM2G442148	-	Uncharacterized protein [Source:UniProtKB/TrEMBL;Acc:K7V529]	GO:0000003|GO:0005623|GO:0040007|GO:0032502|GO:0016020|GO:0009987|GO:0009653|GO:0071944|GO:0005886|GO:0016043|GO:0005622|GO:0003006|GO:0048589|GO:0016049|GO:0005085|GO:0009860|GO:0009826|GO:0048364|GO:0043231|GO:0007275|GO:0009793|GO:0010015|GO:0048868|GO:0009888|GO:0005737|GO:0048316|GO:0009791|GO:0030154|GO:0005089|GO:0009932|GO:0009790|GO:0000902|GO:0080147|GO:0010053|GO:0005634|GO:0010154|GO:…	reproduction|cell|growth|developmental process|membrane|cellular process|anatomical structure morphogenesis|cell periphery|plasma membrane|cellular component organization|intracellular|developmental process involved in reproduction|developmental growth|cell growth|guanyl-nucleotide exchange factor activity|pollen tube growth|unidimensional cell growth|root development|intracellular membrane-bound…	-	-	-	-	4:221477806-221480546	0.0634295461875247	164.314092671925	-11.3390135799734	0.000279920861217687	0.032220988253129	DOWN
GRMZM2G317614	-	Nucleotide binding protein [Source:UniProtKB/TrEMBL;Acc:B6SKI8]	GO:0005488|GO:0005515	binding|protein binding	-	-	-	-	5:7993591-7997319	0.283899938932216	30.8467981711566	-6.76359439965946	0.000281292405603852	0.0322737371078861	DOWN
GRMZM2G338928	-	-	GO:0005488|GO:0005623|GO:0003824|GO:0009987|GO:0036094|GO:0043167|GO:0005622|GO:0043234|GO:0016787|GO:0005515|GO:0005875|GO:0001882|GO:0000166|GO:0007017|GO:0008092|GO:0016817|GO:0005871|GO:0032549|GO:0005856|GO:0008017|GO:0016818|GO:0017076|GO:0015631|GO:0007018|GO:0030554|GO:0005524|GO:0016462|GO:0017111|GO:0003774|GO:0003777	binding|cell|catalytic activity|cellular process|small molecule binding|ion binding|intracellular|protein complex|hydrolase activity|protein binding|microtubule associated complex|nucleoside binding|nucleotide binding|microtubule-based process|cytoskeletal protein binding|hydrolase activity, acting on acid anhydrides|kinesin complex|ribonucleoside binding|cytoskeleton|microtubule binding|hydrolas…	-	-	-	-	7:142452947-142457530	0.148962996310689	24.5455242244703	-7.36436217144395	0.000284934689287214	0.0325858318771248	DOWN
GRMZM2G363008	-	-	-	-	-	-	-	-	1:183109839-183110803	0.992517074996586	188.32809904416	-7.56794063233525	0.000291623373205011	0.0332431831042538	DOWN
GRMZM2G307402	-	Uncharacterized protein [Source:UniProtKB/TrEMBL;Acc:K7VCL7]	GO:0005488|GO:0005623|GO:0043167|GO:0005622|GO:0043169|GO:0046872|GO:0046914|GO:0008270	binding|cell|ion binding|intracellular|cation binding|metal ion binding|transition metal ion binding|zinc ion binding	-	-	-	-	6:81709318-81710201	0	57.0805129657837	-Inf	0.000295792411012268	0.033610007139394	DOWN
GRMZM2G043340	-	Phospholipase D family protein [Source:UniProtKB/TrEMBL;Acc:K7UYQ9]	GO:0008152|GO:0005488|GO:0003824|GO:0005515	metabolic process|binding|catalytic activity|protein binding	-	-	-	-	6:94011753-94013434	0.0980955467131491	15.2862115300093	-7.28382754095823	0.000296947342482645	0.0336330935533709	DOWN
GRMZM2G159287	-	Putative uncharacterized protein [Source:UniProtKB/TrEMBL;Acc:B6TKV2]	-	-	-	-	-	-	5:5024500-5025312	30.3671938987588	0	Inf	0.000303605286246223	0.0342773278126806	UP
GRMZM2G031329	-	Uncharacterized protein [Source:UniProtKB/TrEMBL;Acc:C0P3C5]	GO:0005488|GO:0043167|GO:0043169|GO:0046872|GO:0005509	binding|ion binding|cation binding|metal ion binding|calcium ion binding	K13448	calcium-binding protein CML[-]	zma04626	Plant-pathogen interaction - Zea mays (maize)	2:217789087-217790346	0.780131191604962	109.257974744203	-7.12980611385579	0.000308932505519648	0.0347676970702335	DOWN
GRMZM2G093772	-	Putative inositol polyphosphate phosphatase (Synaptogenin-like) family protein [Source:UniProtKB/TrEMBL;Acc:K7V960]	GO:0008152|GO:0009987|GO:0044238|GO:0044237|GO:0006629|GO:0006644|GO:0046486|GO:0006796|GO:0006650|GO:0016310|GO:0016311|GO:0046856|GO:0046488|GO:0046854	metabolic process|cellular process|primary metabolic process|cellular metabolic process|lipid metabolic process|phospholipid metabolic process|glycerolipid metabolic process|phosphate-containing compound metabolic process|glycerophospholipid metabolic process|phosphorylation|dephosphorylation|phosphatidylinositol dephosphorylation|phosphatidylinositol metabolic process|phosphatidylinositol phosph…	-	-	-	-	9:6006724-6008888	0.0368276031687913	11.0942176174703	-8.23480470840699	0.000310780462026442	0.0348569730343826	DOWN
GRMZM2G173483	-	Uncharacterized protein [Source:UniProtKB/TrEMBL;Acc:B4FD49]	GO:0005488|GO:0009987|GO:0043167|GO:0030029|GO:0043169|GO:0046872|GO:0030048|GO:0005509	binding|cellular process|ion binding|actin filament-based process|cation binding|metal ion binding|actin filament-based movement|calcium ion binding	-	-	-	-	10:147948522-147950489	0.0177610475835166	18.8444420827518	-10.0512066898506	0.000311698553366486	0.0348569730343826	DOWN
GRMZM2G045096	-	Putative uncharacterized protein [Source:UniProtKB/TrEMBL;Acc:B6T1T6]	-	-	-	-	-	-	2:229862926-229863406	0	17.8174641447812	-Inf	0.000314489847964851	0.035058177436536	DOWN
AC218457.2_FG008	-	Uncharacterized protein [Source:UniProtKB/TrEMBL;Acc:K7VAJ2]	-	-	-	-	-	-	8:15486599-15486868	0	41.4012156723209	-Inf	0.000315756249025266	0.0350886614089776	DOWN
GRMZM2G157929	-	Uncharacterized protein [Source:UniProtKB/TrEMBL;Acc:C0P2K2]	GO:0008152|GO:0005488|GO:0003824|GO:0043167|GO:0016491|GO:0043169|GO:0055114|GO:0046872|GO:0046914|GO:0005507	metabolic process|binding|catalytic activity|ion binding|oxidoreductase activity|cation binding|oxidation-reduction process|metal ion binding|transition metal ion binding|copper ion binding	-	-	-	-	3:186098590-186101114	1.08616572821258	619.886317176402	-9.15661560159623	0.000321159060433501	0.0355771751648874	DOWN
GRMZM2G015418	-	-	GO:0008152|GO:0005488|GO:0005623|GO:0003824|GO:0009987|GO:0044237|GO:0043167|GO:0005622|GO:0016787|GO:0043169|GO:0005737|GO:0016817|GO:0046872|GO:0016818|GO:0006796|GO:0000287|GO:0016462|GO:0004427	metabolic process|binding|cell|catalytic activity|cellular process|cellular metabolic process|ion binding|intracellular|hydrolase activity|cation binding|cytoplasm|hydrolase activity, acting on acid anhydrides|metal ion binding|hydrolase activity, acting on acid anhydrides, in phosphorus-containing anhydrides|phosphate-containing compound metabolic process|magnesium ion binding|pyrophosphatase ac…	-	-	-	-	5:34988181-34990447	0.267492259482192	26.4010677329932	-6.62495532281655	0.000323781624717763	0.0357556095446134	DOWN
GRMZM2G031278	-	Uncharacterized protein [Source:UniProtKB/TrEMBL;Acc:K7UC54]	-	-	-	-	-	-	10:8765357-8766965	0.652353391181294	18.3830656647948	-4.81657985929133	0.000327886605713449	0.0359191517311995	DOWN
GRMZM2G335052	-	Putative receptor-like protein kinase family protein [Source:UniProtKB/TrEMBL;Acc:K7VBM7]	GO:0008152|GO:0005488|GO:0003824|GO:0009987|GO:0044238|GO:0016740|GO:0044237|GO:0036094|GO:0043167|GO:0001882|GO:0019538|GO:0016772|GO:0000166|GO:0043412|GO:0044267|GO:0032549|GO:0016301|GO:0016773|GO:0017076|GO:0006796|GO:0004672|GO:0030554|GO:0016310|GO:0005524|GO:0006464|GO:0004674|GO:0006468	metabolic process|binding|catalytic activity|cellular process|primary metabolic process|transferase activity|cellular metabolic process|small molecule binding|ion binding|nucleoside binding|protein metabolic process|transferase activity, transferring phosphorus-containing groups|nucleotide binding|macromolecule modification|cellular protein metabolic process|ribonucleoside binding|kinase activity…	-	-	-	-	9:25099097-25102362	0.294468783630296	138.685358880896	-8.87948507058308	0.000328186733222323	0.0359191517311995	DOWN
GRMZM2G426732	-	Putative receptor-like protein kinase family protein [Source:UniProtKB/TrEMBL;Acc:K7UCH3]	GO:0008152|GO:0005488|GO:0003824|GO:0009987|GO:0044238|GO:0016740|GO:0044237|GO:0036094|GO:0043167|GO:0001882|GO:0019538|GO:0016772|GO:0000166|GO:0043412|GO:0044267|GO:0032549|GO:0016301|GO:0016773|GO:0017076|GO:0006796|GO:0004672|GO:0030554|GO:0016310|GO:0005524|GO:0006464|GO:0004674|GO:0006468	metabolic process|binding|catalytic activity|cellular process|primary metabolic process|transferase activity|cellular metabolic process|small molecule binding|ion binding|nucleoside binding|protein metabolic process|transferase activity, transferring phosphorus-containing groups|nucleotide binding|macromolecule modification|cellular protein metabolic process|ribonucleoside binding|kinase activity…	-	-	-	-	6:62511919-62515156	0.0470010340230872	38.4590832170895	-9.67641616052158	0.0003283119024613	0.0359191517311995	DOWN
AC203294.3_FG001	-	Putative calcium-dependent protein kinase family protein [Source:UniProtKB/TrEMBL;Acc:K7V425]	GO:0008152|GO:0005488|GO:0003824|GO:0009987|GO:0044238|GO:0016740|GO:0044237|GO:0036094|GO:0043167|GO:0001882|GO:0019538|GO:0043169|GO:0016772|GO:0000166|GO:0046872|GO:0043412|GO:0044267|GO:0032549|GO:0016301|GO:0016773|GO:0017076|GO:0006796|GO:0004672|GO:0030554|GO:0016310|GO:0005524|GO:0005509|GO:0006464|GO:0004674|GO:0006468	metabolic process|binding|catalytic activity|cellular process|primary metabolic process|transferase activity|cellular metabolic process|small molecule binding|ion binding|nucleoside binding|protein metabolic process|cation binding|transferase activity, transferring phosphorus-containing groups|nucleotide binding|metal ion binding|macromolecule modification|cellular protein metabolic process|ribon…	-	-	-	-	8:170828223-170830465	0.0379692765104327	73.9748719234618	-10.9279870690359	0.000332060817638339	0.0362171764620482	DOWN
GRMZM2G083248	-	Uncharacterized protein [Source:UniProtKB/TrEMBL;Acc:B4FX10]	GO:0005215|GO:0051179|GO:0005623|GO:0016020|GO:0009987|GO:0022857|GO:0071944|GO:0005886|GO:0022891|GO:0031226|GO:0006810|GO:0005887|GO:0016021|GO:0055085|GO:0051119|GO:0008643|GO:0008515|GO:0015770	transporter activity|localization|cell|membrane|cellular process|transmembrane transporter activity|cell periphery|plasma membrane|substrate-specific transmembrane transporter activity|intrinsic component of plasma membrane|transport|integral component of plasma membrane|integral component of membrane|transmembrane transport|sugar transmembrane transporter activity|carbohydrate transport|sucrose …	-	-	-	-	1:243274177-243277640	0.144966302930982	162.913405756955	-10.1341720211443	0.000334417444480173	0.036250440653498	DOWN
GRMZM2G134528	-	-	-	-	-	-	-	-	5:89324850-89325820	0	10.4685738316583	-Inf	0.000334002106814406	0.036250440653498	DOWN
GRMZM2G166661	-	-	GO:0005488|GO:0043167|GO:0043169|GO:0046872|GO:0046914|GO:0008270	binding|ion binding|cation binding|metal ion binding|transition metal ion binding|zinc ion binding	-	-	-	-	2:224815007-224816975	0	21.6067105847269	-Inf	0.000336164144364664	0.0363283441393227	DOWN
AC206223.3_FG008	-	Uncharacterized protein [Source:UniProtKB/TrEMBL;Acc:K7WEB9]	GO:0008152|GO:0005488|GO:0032502|GO:0009987|GO:0044238|GO:0044237|GO:0009058|GO:0006807|GO:0005515|GO:0030674|GO:0044249|GO:0006790|GO:0080090|GO:0048513|GO:0048364|GO:0007275|GO:0006520|GO:0019538|GO:0048569|GO:0051301|GO:0051171|GO:2000026|GO:0009791|GO:2000280|GO:0006508|GO:0017145|GO:0044267|GO:0044265|GO:0030163|GO:0009308|GO:0048528|GO:0000096|GO:2000069|GO:0010498|GO:0009693|GO:0019752|GO:…	metabolic process|binding|developmental process|cellular process|primary metabolic process|cellular metabolic process|biosynthetic process|nitrogen compound metabolic process|protein binding|protein binding, bridging|cellular biosynthetic process|sulfur compound metabolic process|regulation of primary metabolic process|animal organ development|root development|multicellular organism development|c…	-	-	-	-	9:137604594-137608013	0.205007303496539	42.3772493421993	-7.69147082943163	0.000341592376343245	0.0363590102265591	DOWN
GRMZM2G121236	-	-	GO:0009055	electron carrier activity	-	-	-	-	5:178571301-178572099	0	23.9497453317675	-Inf	0.000341187920356094	0.0363590102265591	DOWN
GRMZM2G380650	-	Uncharacterized protein [Source:UniProtKB/TrEMBL;Acc:B4FUZ6]	GO:0008152|GO:0003824|GO:0032502|GO:0009987|GO:0009653|GO:0016740|GO:0016043|GO:0009058|GO:0007275|GO:0016746|GO:0048229|GO:0010208|GO:0016747|GO:0009555|GO:0010584	metabolic process|catalytic activity|developmental process|cellular process|anatomical structure morphogenesis|transferase activity|cellular component organization|biosynthetic process|multicellular organism development|transferase activity, transferring acyl groups|gametophyte development|pollen wall assembly|transferase activity, transferring acyl groups other than amino-acyl groups|pollen deve…	-	-	-	-	1:229958886-229962459	114.710452428445	0.228126792274683	8.9739452470925	0.000339354963983767	0.0363590102265591	UP
GRMZM2G431573	-	-	GO:0005488	binding	-	-	-	-	5:57013871-57026487	0.942856579185737	71.0218937371588	-6.23508168404823	0.000338436601139976	0.0363590102265591	DOWN
GRMZM6G059647	-	-	-	-	-	-	-	-	scaffold_354:148-528	0	27.0589191692065	-Inf	0.000341220254830021	0.0363590102265591	DOWN
GRMZM2G020701	-	-	GO:0008152|GO:0005623|GO:0003824|GO:0016020|GO:0044238|GO:0071944|GO:0016787|GO:0005618|GO:0019538|GO:0008233|GO:0006508|GO:0008236|GO:0004252|GO:0004175	metabolic process|cell|catalytic activity|membrane|primary metabolic process|cell periphery|hydrolase activity|cell wall|protein metabolic process|peptidase activity|proteolysis|serine-type peptidase activity|serine-type endopeptidase activity|endopeptidase activity	-	-	-	-	2:21897930-21901669	51.5117141163316	0.142877628776711	8.4939766955665	0.000344721263389835	0.0365818618788888	UP
GRMZM2G404237	-	Malic enzyme [Source:UniProtKB/TrEMBL;Acc:K7V3S0]	GO:0008152|GO:0005488|GO:0003824|GO:0009987|GO:0048037|GO:0044237|GO:0036094|GO:0043167|GO:0016491|GO:0016614|GO:0050662|GO:0043169|GO:0055114|GO:0000166|GO:0046872|GO:0016616|GO:0016615|GO:0051287|GO:0019752|GO:0004470|GO:0004471|GO:0006108	metabolic process|binding|catalytic activity|cellular process|cofactor binding|cellular metabolic process|small molecule binding|ion binding|oxidoreductase activity|oxidoreductase activity, acting on CH-OH group of donors|coenzyme binding|cation binding|oxidation-reduction process|nucleotide binding|metal ion binding|oxidoreductase activity, acting on the CH-OH group of donors, NAD or NADP as acc…	-	-	-	-	8:108022149-108026407	0.164112495469613	28.3703386246415	-7.43355447096497	0.000346469019531882	0.0366572521323882	DOWN
GRMZM2G021889	-	Putative inositol polyphosphate phosphatase (Synaptogenin-like) family protein [Source:UniProtKB/TrEMBL;Acc:K7U5X8]	GO:0008152|GO:0009987|GO:0044238|GO:0044237|GO:0006629|GO:0006644|GO:0046486|GO:0006796|GO:0006650|GO:0016310|GO:0016311|GO:0046856|GO:0046488|GO:0046854	metabolic process|cellular process|primary metabolic process|cellular metabolic process|lipid metabolic process|phospholipid metabolic process|glycerolipid metabolic process|phosphate-containing compound metabolic process|glycerophospholipid metabolic process|phosphorylation|dephosphorylation|phosphatidylinositol dephosphorylation|phosphatidylinositol metabolic process|phosphatidylinositol phosph…	-	-	-	-	4:181255627-181258503	0.253036692067958	16.9161081899725	-6.06290728146201	0.00034804479734563	0.0367140508913429	DOWN
GRMZM2G389462	-	-	GO:0008152|GO:0005488|GO:0003824|GO:0009987|GO:0044238|GO:0016740|GO:0044237|GO:0005515|GO:0019538|GO:0043412|GO:0044267|GO:0004842|GO:0006464|GO:0016567	metabolic process|binding|catalytic activity|cellular process|primary metabolic process|transferase activity|cellular metabolic process|protein binding|protein metabolic process|macromolecule modification|cellular protein metabolic process|ubiquitin-protein transferase activity|cellular protein modification process|protein ubiquitination	-	-	-	-	5:63403325-63406175	0.51013205362425	18.7350066089807	-5.19872192252269	0.000349919944373322	0.0368019970067395	DOWN
GRMZM2G036120	-	Uncharacterized protein [Source:UniProtKB/TrEMBL;Acc:K7W3E0]	-	-	-	-	-	-	8:168490630-168492388	0.145755961124011	5.90537478148951	-5.34040182935202	0.00035599327682407	0.0373296451525489	DOWN
GRMZM2G383303	-	Putative uncharacterized protein [Source:UniProtKB/TrEMBL;Acc:B6T3L0]	-	-	-	-	-	-	3:14951026-14951377	0.627873562475138	81.2128712550745	-7.0150905181405	0.000358979611703268	0.0375314246105624	DOWN
GRMZM2G481964	-	-	-	-	-	-	-	-	7:130350653-130351753	0.0508762801269133	15.0950034482207	-8.21286218077208	0.000361271389424761	0.037659611679918	DOWN
GRMZM2G388099	-	-	GO:0008152|GO:0005488|GO:0003824|GO:0009987|GO:0044238|GO:0016740|GO:0044237|GO:0036094|GO:0043167|GO:0001882|GO:0019538|GO:0016772|GO:0000166|GO:0043412|GO:0044267|GO:0032549|GO:0016301|GO:0016773|GO:0017076|GO:0006796|GO:0004672|GO:0030554|GO:0016310|GO:0005524|GO:0006464|GO:0004674|GO:0006468	metabolic process|binding|catalytic activity|cellular process|primary metabolic process|transferase activity|cellular metabolic process|small molecule binding|ion binding|nucleoside binding|protein metabolic process|transferase activity, transferring phosphorus-containing groups|nucleotide binding|macromolecule modification|cellular protein metabolic process|ribonucleoside binding|kinase activity…	-	-	-	-	5:174195054-174198342	0.894509639847548	53.0982422867319	-5.8914232641729	0.000364779759029622	0.0379134915429082	DOWN
GRMZM2G344857	-	-	GO:0008152|GO:0003824|GO:0009987|GO:0044238|GO:0016740|GO:0044237|GO:0006629|GO:0016772|GO:0006644|GO:0016301|GO:0016773|GO:0046486|GO:0006796|GO:0016307|GO:0006650|GO:0046488	metabolic process|catalytic activity|cellular process|primary metabolic process|transferase activity|cellular metabolic process|lipid metabolic process|transferase activity, transferring phosphorus-containing groups|phospholipid metabolic process|kinase activity|phosphotransferase activity, alcohol group as acceptor|glycerolipid metabolic process|phosphate-containing compound metabolic process|ph…	-	-	-	-	2:146624792-146628668	0.135512914790975	16.2563719437056	-6.90643115471688	0.000366539691166714	0.0379846909280039	DOWN
GRMZM2G003838	-	Uncharacterized protein [Source:UniProtKB/TrEMBL;Acc:B4FJN3]	GO:0008152|GO:0003824|GO:0048519|GO:0030234|GO:0016787|GO:0050790|GO:0043086|GO:0004857|GO:0016788|GO:0052689|GO:0030599	metabolic process|catalytic activity|negative regulation of biological process|enzyme regulator activity|hydrolase activity|regulation of catalytic activity|negative regulation of catalytic activity|enzyme inhibitor activity|hydrolase activity, acting on ester bonds|carboxylic ester hydrolase activity|pectinesterase activity	-	-	-	-	3:205178929-205180093	0	72.120466092032	-Inf	0.000369554663527284	0.0381851540927695	DOWN
GRMZM2G527387	-	Uncharacterized protein [Source:UniProtKB/TrEMBL;Acc:C0PNP7]	GO:0005623|GO:0016020|GO:0071944|GO:0005886	cell|membrane|cell periphery|plasma membrane	-	-	-	-	2:224179774-224191343	1.45974452229706	31.9285352959408	-4.45105856905307	0.000370998243700395	0.0382225537489345	DOWN
GRMZM2G433959	-	Uncharacterized protein [Source:UniProtKB/TrEMBL;Acc:K7W1W5]	-	-	-	-	-	-	8:159956919-159958269	2.64586652588032	239.852190215685	-6.5022615185202	0.000373214905225614	0.0383391520955312	DOWN
GRMZM2G089288	-	Uncharacterized protein [Source:UniProtKB/TrEMBL;Acc:C0P2E8]	GO:0051179|GO:0005488|GO:0008289|GO:0006810|GO:0006869	localization|binding|lipid binding|transport|lipid transport	-	-	-	-	7:8907142-8909536	0.914641617070424	33.3682732434384	-5.18912665634246	0.000378926728534884	0.0388130803854079	DOWN
GRMZM2G158721	-	-	GO:0008152|GO:0005488|GO:0003824|GO:0009987|GO:0044238|GO:0016740|GO:0044237|GO:0036094|GO:0043167|GO:0001882|GO:0019538|GO:0043169|GO:0016772|GO:0000166|GO:0046872|GO:0043412|GO:0044267|GO:0032549|GO:0016301|GO:0016773|GO:0017076|GO:0006796|GO:0004672|GO:0030554|GO:0016310|GO:0005524|GO:0005509|GO:0006464|GO:0006468	metabolic process|binding|catalytic activity|cellular process|primary metabolic process|transferase activity|cellular metabolic process|small molecule binding|ion binding|nucleoside binding|protein metabolic process|cation binding|transferase activity, transferring phosphorus-containing groups|nucleotide binding|metal ion binding|macromolecule modification|cellular protein metabolic process|ribon…	-	-	-	-	2:193857261-193860855	0.113484472372273	8.20808206835512	-6.1764783378526	0.000382914544189611	0.0391081912213077	DOWN
GRMZM2G410152	-	Oleosin Zm-II [Source:UniProtKB/TrEMBL;Acc:K7VGW0]	GO:0005623|GO:0016020|GO:0005622|GO:0016021|GO:0005811|GO:0012511	cell|membrane|intracellular|integral component of membrane|lipid particle|monolayer-surrounded lipid storage body	-	-	-	-	9:51770330-51771142	0.382203330856357	23.2381020503986	-5.9260080813159	0.000392796023767899	0.0400018037115563	DOWN
GRMZM2G035839	-	Putative DUF593 domain containing family protein isoform 1; Putative DUF593 domain containing family protein isoform 2; Putative DUF593 domain containing family protein isoform 3; Uncharacterized protein [Source:UniProtKB/TrEMBL;Acc:B4F8Y5]	-	-	-	-	-	-	10:13474813-13477239	0.0493316734684737	18.9292533692031	-8.58388756386374	0.000399662794354277	0.0404143997219717	DOWN
GRMZM2G066432	-	Uncharacterized protein [Source:UniProtKB/TrEMBL;Acc:C0P382]	GO:0008152|GO:0005488|GO:0003824|GO:0009987|GO:0044238|GO:0016740|GO:0044237|GO:0036094|GO:0043167|GO:0001882|GO:0019538|GO:0016772|GO:0000166|GO:0043412|GO:0044267|GO:0032549|GO:0016301|GO:0016773|GO:0017076|GO:0006796|GO:0004672|GO:0030554|GO:0016310|GO:0005524|GO:0006464|GO:0006468	metabolic process|binding|catalytic activity|cellular process|primary metabolic process|transferase activity|cellular metabolic process|small molecule binding|ion binding|nucleoside binding|protein metabolic process|transferase activity, transferring phosphorus-containing groups|nucleotide binding|macromolecule modification|cellular protein metabolic process|ribonucleoside binding|kinase activity…	-	-	-	-	6:152360857-152363370	0.204574359924569	65.4700606185049	-8.32206616648057	0.00040147244950113	0.0404143997219717	DOWN
GRMZM2G068682	-	L-ascorbate oxidase; Uncharacterized protein [Source:UniProtKB/TrEMBL;Acc:C0PFW1]	GO:0008152|GO:0005488|GO:0003824|GO:0043167|GO:0016491|GO:0043169|GO:0055114|GO:0046872|GO:0046914|GO:0005507	metabolic process|binding|catalytic activity|ion binding|oxidoreductase activity|cation binding|oxidation-reduction process|metal ion binding|transition metal ion binding|copper ion binding	-	-	-	-	8:170372257-170374611	0.648300372809281	563.712958791452	-9.76408261505044	0.000401596149135144	0.0404143997219717	DOWN
GRMZM2G107162	-	-	-	-	-	-	-	-	1:182930813-182932054	0.0402192526553867	43.0590163224436	-10.0642133722902	0.000400871689475729	0.0404143997219717	DOWN
GRMZM2G130831	-	Uncharacterized protein [Source:UniProtKB/TrEMBL;Acc:K7VBL6]	GO:0005215|GO:0051179|GO:0016020|GO:0009987|GO:0022857|GO:0022891|GO:0006810|GO:0016021|GO:0055085|GO:0006811|GO:0006812|GO:0015297|GO:0008324|GO:0015299|GO:0015078	transporter activity|localization|membrane|cellular process|transmembrane transporter activity|substrate-specific transmembrane transporter activity|transport|integral component of membrane|transmembrane transport|ion transport|cation transport|antiporter activity|cation transmembrane transporter activity|solute:proton antiporter activity|hydrogen ion transmembrane transporter activity	-	-	-	-	8:170333416-170336357	0.0164901389473539	11.2311520784693	-9.41168665486332	0.000402565756469921	0.0404143997219717	DOWN
GRMZM2G092338	-	Early nodulin-like protein 1 [Source:UniProtKB/TrEMBL;Acc:B6U430]	GO:0005488|GO:0009055|GO:0043167|GO:0043169|GO:0046872|GO:0046914|GO:0005507	binding|electron carrier activity|ion binding|cation binding|metal ion binding|transition metal ion binding|copper ion binding	-	-	-	-	10:147283364-147284524	2.02114774004268	111.197011119197	-5.78179941754648	0.000405168723799544	0.0404459106260686	DOWN
GRMZM2G455491	-	-	GO:0005215|GO:0051179|GO:0005488|GO:0003824|GO:0016020|GO:0022857|GO:0036094|GO:0043167|GO:0016787|GO:0022891|GO:0006810|GO:0016021|GO:0043169|GO:0000166|GO:0016817|GO:0046872|GO:0006811|GO:0016820|GO:0016818|GO:0006812|GO:0016462|GO:0008324|GO:0042626|GO:0019829|GO:0030001|GO:0017111|GO:0016887|GO:0042623	transporter activity|localization|binding|catalytic activity|membrane|transmembrane transporter activity|small molecule binding|ion binding|hydrolase activity|substrate-specific transmembrane transporter activity|transport|integral component of membrane|cation binding|nucleotide binding|hydrolase activity, acting on acid anhydrides|metal ion binding|ion transport|hydrolase activity, acting on aci…	-	-	-	-	2:159019693-159023011	0.0389638631218395	25.3540365778684	-9.34586301712626	0.000404033351134044	0.0404459106260686	DOWN
GRMZM2G116010	-	-	GO:0008152|GO:0003824|GO:0009987|GO:0044238|GO:0016740|GO:0044237|GO:0006629|GO:0016772|GO:0006644|GO:0016301|GO:0016773|GO:0046486|GO:0006796|GO:0016307|GO:0006650|GO:0046488	metabolic process|catalytic activity|cellular process|primary metabolic process|transferase activity|cellular metabolic process|lipid metabolic process|transferase activity, transferring phosphorus-containing groups|phospholipid metabolic process|kinase activity|phosphotransferase activity, alcohol group as acceptor|glycerolipid metabolic process|phosphate-containing compound metabolic process|ph…	-	-	-	-	1:61697606-61700868	0.239370134958337	12.0970957095123	-5.65927374876399	0.000406661029895475	0.0404805280970318	DOWN
GRMZM2G381357	-	Putative uncharacterized protein [Source:UniProtKB/TrEMBL;Acc:B6TP26]	-	-	-	-	-	-	7:130527125-130527700	0.263326906315557	81.7047184314717	-8.27742064475576	0.000408724030873788	0.0404981283732047	DOWN
GRMZM2G442215	-	Putative prolin-rich extensin-like receptor protein kinase family protein [Source:UniProtKB/TrEMBL;Acc:K7UP84]	GO:0008152|GO:0005488|GO:0003824|GO:0009987|GO:0044238|GO:0016740|GO:0044237|GO:0036094|GO:0043167|GO:0001882|GO:0019538|GO:0016772|GO:0000166|GO:0043412|GO:0044267|GO:0032549|GO:0016301|GO:0016773|GO:0017076|GO:0006796|GO:0004672|GO:0030554|GO:0016310|GO:0005524|GO:0006464|GO:0004674|GO:0006468	metabolic process|binding|catalytic activity|cellular process|primary metabolic process|transferase activity|cellular metabolic process|small molecule binding|ion binding|nucleoside binding|protein metabolic process|transferase activity, transferring phosphorus-containing groups|nucleotide binding|macromolecule modification|cellular protein metabolic process|ribonucleoside binding|kinase activity…	-	-	-	-	6:111192851-111196091	0.343661927714796	14.2966255514451	-5.37854082317296	0.000409129883672932	0.0404981283732047	DOWN
GRMZM2G112704	-	-	GO:0008152|GO:0003824|GO:0044238|GO:0016787|GO:0016798|GO:0005975|GO:0004553	metabolic process|catalytic activity|primary metabolic process|hydrolase activity|hydrolase activity, acting on glycosyl bonds|carbohydrate metabolic process|hydrolase activity, hydrolyzing O-glycosyl compounds	-	-	-	-	5:52302754-52305303	0.314266906875757	173.697203413913	-9.11036845041211	0.000422241684579648	0.0415892252882165	DOWN
GRMZM2G138198	-	Putative leucine-rich repeat protein kinase family protein; Uncharacterized protein [Source:UniProtKB/TrEMBL;Acc:C4J1A4]	GO:0008152|GO:0005488|GO:0003824|GO:0009987|GO:0044238|GO:0016740|GO:0044237|GO:0036094|GO:0043167|GO:0001882|GO:0019538|GO:0016772|GO:0000166|GO:0043412|GO:0044267|GO:0032549|GO:0016301|GO:0016773|GO:0017076|GO:0006796|GO:0004672|GO:0030554|GO:0016310|GO:0005524|GO:0006464|GO:0006468	metabolic process|binding|catalytic activity|cellular process|primary metabolic process|transferase activity|cellular metabolic process|small molecule binding|ion binding|nucleoside binding|protein metabolic process|transferase activity, transferring phosphorus-containing groups|nucleotide binding|macromolecule modification|cellular protein metabolic process|ribonucleoside binding|kinase activity…	-	-	-	-	4:41383114-41385873	0.151659382642698	58.0357934503116	-8.57996438827692	0.00042250642024081	0.0415892252882165	DOWN
GRMZM2G043575	-	Uncharacterized protein [Source:UniProtKB/TrEMBL;Acc:B4FFR6]	GO:0005623|GO:0003824|GO:0005622|GO:0016787|GO:0043231|GO:0005737|GO:0016817|GO:0005739|GO:0016818|GO:0016462|GO:0034432	cell|catalytic activity|intracellular|hydrolase activity|intracellular membrane-bounded organelle|cytoplasm|hydrolase activity, acting on acid anhydrides|mitochondrion|hydrolase activity, acting on acid anhydrides, in phosphorus-containing anhydrides|pyrophosphatase activity|bis(5'-adenosyl)-pentaphosphatase activity	-	-	-	-	4:94904369-94907056	0.304505806576193	26.0264416647039	-6.41736453079031	0.000424456917900882	0.0416651626799482	DOWN
GRMZM2G003493	-	Uncharacterized protein [Source:UniProtKB/TrEMBL;Acc:K7V277]	GO:0008152|GO:0005623|GO:0003824|GO:0071944|GO:0005618|GO:0009505	metabolic process|cell|catalytic activity|cell periphery|cell wall|plant-type cell wall	-	-	-	-	8:161170684-161172595	1.00169437039447	73.1384895912731	-6.1901165370788	0.00043195384985921	0.0418929948747735	DOWN
GRMZM2G010474	-	Uncharacterized protein [Source:UniProtKB/TrEMBL;Acc:C0HI90]	-	-	-	-	-	-	2:6571737-6573498	1.15820799828641	99.8579381142176	-6.42991084796467	0.00043192114661463	0.0418929948747735	DOWN
GRMZM2G050364	-	Pepsin A; Uncharacterized protein [Source:UniProtKB/TrEMBL;Acc:C4J104]	GO:0008152|GO:0003824|GO:0044238|GO:0016787|GO:0019538|GO:0008233|GO:0006508|GO:0004175|GO:0004190	metabolic process|catalytic activity|primary metabolic process|hydrolase activity|protein metabolic process|peptidase activity|proteolysis|endopeptidase activity|aspartic-type endopeptidase activity	-	-	-	-	8:78644679-78646585	0.996025526921995	88.9538088235218	-6.48072985261002	0.00043270539162636	0.0418929948747735	DOWN
GRMZM2G103214	-	Aquaporin NIP1.1; Uncharacterized protein [Source:UniProtKB/TrEMBL;Acc:B4FQL8]	GO:0005215|GO:0051179|GO:0016020|GO:0006810|GO:0016021	transporter activity|localization|membrane|transport|integral component of membrane	-	-	-	-	3:28231260-28233069	37.9012804320875	0.146670907449713	8.01352004093049	0.000430790162571984	0.0418929948747735	UP
GRMZM2G164705	-	Uncharacterized protein [Source:UniProtKB/TrEMBL;Acc:K7UV68]	-	-	-	-	-	-	8:24350371-24352839	0.105787356847989	8.78833977262067	-6.37635152846258	0.000429497692455853	0.0418929948747735	DOWN
GRMZM2G072089	-	Rho GDP-dissociation inhibitor 1 [Source:UniProtKB/TrEMBL;Acc:K7VVS3]	GO:0005623|GO:0030234|GO:0005622|GO:0005737|GO:0005094	cell|enzyme regulator activity|intracellular|cytoplasm|Rho GDP-dissociation inhibitor activity	-	-	-	-	8:109707286-109709118	0.351450629855865	103.696621704635	-8.2048311380648	0.000435949077196835	0.0420917171857425	DOWN
GRMZM2G477457	-	Uncharacterized protein [Source:UniProtKB/TrEMBL;Acc:K7VCF2]	GO:0005215|GO:0051179|GO:0016020|GO:0009987|GO:0022857|GO:0022891|GO:0006810|GO:0055085|GO:0034220|GO:0006811|GO:0071805|GO:0006812|GO:0008324|GO:0030001|GO:0046873|GO:0006813|GO:0015079	transporter activity|localization|membrane|cellular process|transmembrane transporter activity|substrate-specific transmembrane transporter activity|transport|transmembrane transport|ion transmembrane transport|ion transport|potassium ion transmembrane transport|cation transport|cation transmembrane transporter activity|metal ion transport|metal ion transmembrane transporter activity|potassium io…	-	-	-	-	8:51721240-51724478	0.233345130688211	6.7908180531616	-4.86304811121624	0.000443737847297938	0.0427269974054892	DOWN
AC233853.1_FG002	-	Uncharacterized protein [Source:UniProtKB/TrEMBL;Acc:C0HG10]	GO:0008152|GO:0005488|GO:0009987|GO:0044238|GO:0003700|GO:0044237|GO:0009058|GO:0006807|GO:0044249|GO:0080090|GO:0006725|GO:0006139|GO:0051171|GO:0003676|GO:0010468|GO:0009059|GO:0016070|GO:0003677|GO:0051252|GO:0043565|GO:0006351|GO:0032774|GO:0006355|GO:2001141	metabolic process|binding|cellular process|primary metabolic process|transcription factor activity, sequence-specific DNA binding|cellular metabolic process|biosynthetic process|nitrogen compound metabolic process|cellular biosynthetic process|regulation of primary metabolic process|cellular aromatic compound metabolic process|nucleobase-containing compound metabolic process|regulation of nitroge…	-	-	-	-	3:3820878-3822105	0.531314453571671	137.616148024003	-8.01686809240545	0.000450179713168143	0.0432294856085213	DOWN
GRMZM2G050727	-	Uncharacterized protein [Source:UniProtKB/TrEMBL;Acc:K7UGZ3]	GO:0016020|GO:0016021	membrane|integral component of membrane	-	-	-	-	6:116137419-116138764	0	5.42447992143121	-Inf	0.000453914987599093	0.0434700483245982	DOWN
GRMZM2G034958	-	Uncharacterized protein [Source:UniProtKB/TrEMBL;Acc:K7UTP9]	GO:0008152|GO:0003824|GO:0044238|GO:0016787|GO:0006629|GO:0016788	metabolic process|catalytic activity|primary metabolic process|hydrolase activity|lipid metabolic process|hydrolase activity, acting on ester bonds	-	-	-	-	6:3435340-3437144	0.387284246241728	16.3701102164282	-5.40152740765482	0.000463211011816953	0.0438845864224866	DOWN
GRMZM2G057717	-	-	-	-	-	-	-	-	5:197772176-197773251	0.053310898397001	115.18650554435	-11.0772535954033	0.000460183631546033	0.0438845864224866	DOWN
GRMZM2G096897	-	Uncharacterized protein [Source:UniProtKB/TrEMBL;Acc:K7V048]	GO:0008152|GO:0003824|GO:0048519|GO:0030234|GO:0016787|GO:0050790|GO:0043086|GO:0004857|GO:0016788|GO:0052689|GO:0030599	metabolic process|catalytic activity|negative regulation of biological process|enzyme regulator activity|hydrolase activity|regulation of catalytic activity|negative regulation of catalytic activity|enzyme inhibitor activity|hydrolase activity, acting on ester bonds|carboxylic ester hydrolase activity|pectinesterase activity	-	-	-	-	8:36008210-36009101	0.34327915540394	66.9165388974014	-7.60683676039962	0.000462878168362154	0.0438845864224866	DOWN
GRMZM2G134192	-	Uncharacterized protein [Source:UniProtKB/TrEMBL;Acc:B4FP48]	GO:0005215|GO:0051179|GO:0016020|GO:0009987|GO:0022857|GO:0022891|GO:0006810|GO:0016021|GO:0055085	transporter activity|localization|membrane|cellular process|transmembrane transporter activity|substrate-specific transmembrane transporter activity|transport|integral component of membrane|transmembrane transport	-	-	-	-	3:33773555-33777300	0.0269008815871514	7.34136970687683	-8.09225199387974	0.000462928107884786	0.0438845864224866	DOWN
GRMZM2G372180	-	-	GO:0005488|GO:0005623|GO:0003824|GO:0009987|GO:0036094|GO:0043167|GO:0005622|GO:0043234|GO:0016787|GO:0005515|GO:0005875|GO:0001882|GO:0000166|GO:0007017|GO:0008092|GO:0016817|GO:0005871|GO:0032549|GO:0005856|GO:0008017|GO:0016818|GO:0017076|GO:0015631|GO:0007018|GO:0030554|GO:0005524|GO:0016462|GO:0017111|GO:0003774|GO:0003777	binding|cell|catalytic activity|cellular process|small molecule binding|ion binding|intracellular|protein complex|hydrolase activity|protein binding|microtubule associated complex|nucleoside binding|nucleotide binding|microtubule-based process|cytoskeletal protein binding|hydrolase activity, acting on acid anhydrides|kinesin complex|ribonucleoside binding|cytoskeleton|microtubule binding|hydrolas…	-	-	-	-	2:231598423-231605113	0.175198120633547	114.049462228469	-9.34645662956399	0.000466117450415748	0.0440418675475714	DOWN
GRMZM2G462635	-	Uncharacterized protein [Source:UniProtKB/TrEMBL;Acc:K7URN4]	GO:0008152|GO:0003824|GO:0048519|GO:0030234|GO:0016787|GO:0050790|GO:0043086|GO:0004857|GO:0016788|GO:0052689|GO:0030599	metabolic process|catalytic activity|negative regulation of biological process|enzyme regulator activity|hydrolase activity|regulation of catalytic activity|negative regulation of catalytic activity|enzyme inhibitor activity|hydrolase activity, acting on ester bonds|carboxylic ester hydrolase activity|pectinesterase activity	-	-	-	-	6:135110368-135111326	1.12940812029855	941.01765460767	-9.70251107039291	0.000467518779180239	0.0440564763164568	DOWN
GRMZM2G160683	-	-	-	-	-	-	-	-	2:1565532-1566529	88.5509459686169	0.423567777832702	7.70777106576231	0.000482016732439303	0.0453018810929258	UP
GRMZM2G436856	-	Putative uncharacterized protein [Source:UniProtKB/TrEMBL;Acc:B6UCP2]	-	-	-	-	-	-	3:191372100-191372655	2.5640245526121	503.362855884483	-7.61704487395657	0.000487841501790525	0.0457277002394524	DOWN
GRMZM2G420004	-	Uncharacterized protein [Source:UniProtKB/TrEMBL;Acc:K7US43]	GO:0005215|GO:0051179|GO:0016020|GO:0009987|GO:0022857|GO:0022891|GO:0006810|GO:0016021|GO:0055085	transporter activity|localization|membrane|cellular process|transmembrane transporter activity|substrate-specific transmembrane transporter activity|transport|integral component of membrane|transmembrane transport	-	-	-	-	4:237460894-237462901	0.108866615430451	18.5704291613986	-7.41430173482218	0.000498049589733658	0.0465610486825609	DOWN
AC196978.5_FG002	-	Uncharacterized protein [Source:UniProtKB/TrEMBL;Acc:K7TWS5]	-	-	-	-	-	-	10:4588445-4589131	432.746201337747	1.76974745164838	7.93383384737145	0.000517626039899932	0.0482635065909863	UP
GRMZM2G301513	-	Uncharacterized protein [Source:UniProtKB/TrEMBL;Acc:K7UAF8]	GO:0008152|GO:0005488|GO:0003824|GO:0009987|GO:0044238|GO:0016740|GO:0044237|GO:0036094|GO:0043167|GO:0001882|GO:0019538|GO:0016772|GO:0000166|GO:0043412|GO:0044267|GO:0032549|GO:0016301|GO:0016773|GO:0017076|GO:0006796|GO:0004672|GO:0030554|GO:0016310|GO:0005524|GO:0006464|GO:0004674|GO:0006468	metabolic process|binding|catalytic activity|cellular process|primary metabolic process|transferase activity|cellular metabolic process|small molecule binding|ion binding|nucleoside binding|protein metabolic process|transferase activity, transferring phosphorus-containing groups|nucleotide binding|macromolecule modification|cellular protein metabolic process|ribonucleoside binding|kinase activity…	-	-	-	-	4:231032672-231033897	0.360017353764132	20.5907023286936	-5.83778277964977	0.00052301382660263	0.0486375331696941	DOWN
GRMZM2G172751	-	-	-	-	-	-	-	-	1:8533004-8536769	0.363946569486235	85.0766617254804	-7.86889294927589	0.000524490710919075	0.048646857591754	DOWN
AC206184.4_FG002	-	Uncharacterized protein [Source:UniProtKB/TrEMBL;Acc:K7UC40]	GO:0005215|GO:0051179|GO:0016020|GO:0022857|GO:0022891|GO:0006810|GO:0016021|GO:0051119|GO:0008643|GO:0015293|GO:0009401|GO:0008324|GO:0005351	transporter activity|localization|membrane|transmembrane transporter activity|substrate-specific transmembrane transporter activity|transport|integral component of membrane|sugar transmembrane transporter activity|carbohydrate transport|symporter activity|phosphoenolpyruvate-dependent sugar phosphotransferase system|cation transmembrane transporter activity|sugar:proton symporter activity	-	-	-	-	6:49259133-49259714	0	10.4117088966615	-Inf	0.000535742271594081	0.0486935738350809	DOWN
GRMZM2G067096	-	Uncharacterized protein [Source:UniProtKB/TrEMBL;Acc:B4FUI8]	GO:0008152|GO:0005576|GO:0005488|GO:0003824|GO:0016209|GO:0050896|GO:0009987|GO:0006950|GO:0004601|GO:0044237|GO:0043167|GO:0016491|GO:0072593|GO:0043169|GO:0042744|GO:0046906|GO:0055114|GO:0006979|GO:0046872|GO:0020037	metabolic process|extracellular region|binding|catalytic activity|antioxidant activity|response to stimulus|cellular process|response to stress|peroxidase activity|cellular metabolic process|ion binding|oxidoreductase activity|reactive oxygen species metabolic process|cation binding|hydrogen peroxide catabolic process|tetrapyrrole binding|oxidation-reduction process|response to oxidative stress|m…	K00430	peroxidase[1.11.1.7]	zma01100|zma01110|zma00940	Metabolic pathways - Zea mays (maize)|Biosynthesis of secondary metabolites - Zea mays (maize)|Phenylpropanoid biosynthesis - Zea mays (maize)	2:110716882-110719535	11.5606369061926	0.0536640155726887	7.75105015392314	0.000533355979158779	0.0486935738350809	UP
GRMZM2G079661	-	Pectinesterase inhibitor domain containing protein; Uncharacterized protein [Source:UniProtKB/TrEMBL;Acc:B4FIK3]	GO:0008152|GO:0003824|GO:0048519|GO:0030234|GO:0016787|GO:0050790|GO:0043086|GO:0004857|GO:0016788|GO:0052689|GO:0030599	metabolic process|catalytic activity|negative regulation of biological process|enzyme regulator activity|hydrolase activity|regulation of catalytic activity|negative regulation of catalytic activity|enzyme inhibitor activity|hydrolase activity, acting on ester bonds|carboxylic ester hydrolase activity|pectinesterase activity	-	-	-	-	6:162217833-162219489	0.479105233688493	74.170491724731	-7.27435895000567	0.000529457565801864	0.0486935738350809	DOWN
GRMZM2G108284	-	Uncharacterized protein [Source:UniProtKB/TrEMBL;Acc:K7U193]	-	-	-	-	-	-	4:173027519-173031230	0.458817525853153	12.6190996668918	-4.7815446717223	0.000532721918531363	0.0486935738350809	DOWN
GRMZM2G158593	-	Uncharacterized protein [Source:UniProtKB/TrEMBL;Acc:B4FJQ3]	-	-	-	-	-	-	2:162245531-162246346	0.118345514577441	288.232408153411	-11.250011815017	0.000536017890708203	0.0486935738350809	DOWN
GRMZM2G168274	-	Uncharacterized protein [Source:UniProtKB/TrEMBL;Acc:K7VFA5]	-	-	-	-	-	-	6:107274806-107276289	0.127800920817172	50.5884136672335	-8.62876495906129	0.000535998539896027	0.0486935738350809	DOWN
GRMZM2G445296	-	-	-	-	-	-	-	-	1:20035555-20036382	0.059974670784881	15.7164920410098	-8.03371019192506	0.000529133762943099	0.0486935738350809	DOWN
GRMZM2G474783	-	-	-	-	-	-	-	-	2:45325674-45327398	0.181475720729897	19.3582411018979	-6.7370275185748	0.000534068215213916	0.0486935738350809	DOWN
GRMZM2G162962	-	Uncharacterized protein [Source:UniProtKB/TrEMBL;Acc:C0P6G7]	-	-	-	-	-	-	3:121678835-121680052	93.7134286092445	0.0952096343184357	9.94293250940281	0.000541210720986609	0.0489138221437974	UP
GRMZM2G406177	-	Uncharacterized protein [Source:UniProtKB/TrEMBL;Acc:K7UXN8]	GO:0008152|GO:0003824|GO:0016787	metabolic process|catalytic activity|hydrolase activity	-	-	-	-	8:73207062-73212834	0.208685485458386	30.0565497056034	-7.17020533529874	0.000540776315461179	0.0489138221437974	DOWN
GRMZM2G319875	-	Uncharacterized protein [Source:UniProtKB/TrEMBL;Acc:B6SKG2]	-	-	-	-	-	-	4:239338677-239339463	1.91479568215829	1283.45686071416	-9.38862863191016	0.000547004856744331	0.0493113714990591	DOWN
GRMZM2G066304	-	Uncharacterized protein [Source:UniProtKB/TrEMBL;Acc:K7TVX8]	GO:0005488|GO:0005515	binding|protein binding	-	-	-	-	4:17742342-17745799	0.0812974523835253	73.3598654779616	-9.81756513478127	0.000554272535479794	0.0498393965872391	DOWN
GRMZM2G382557	-	-	GO:0005623|GO:0003824|GO:0009987|GO:0071944|GO:0016043|GO:0016787|GO:0005618|GO:0071555|GO:0016788|GO:0052689|GO:0042545|GO:0030599	cell|catalytic activity|cellular process|cell periphery|cellular component organization|hydrolase activity|cell wall|cell wall organization|hydrolase activity, acting on ester bonds|carboxylic ester hydrolase activity|cell wall modification|pectinesterase activity	-	-	-	-	1:148522634-148525034	0.0336043148621686	11.0219204882855	-8.35751341956901	0.000557432111344569	0.0499962841388182	DOWN
GRMZM2G047296	-	Uncharacterized protein [Source:UniProtKB/TrEMBL;Acc:K7UD84]	-	-	-	-	-	-	6:74195640-74196471	0.104173281619341	85.5272639292851	-9.6812552753973	0.000562677988542345	0.050211905957347	-
GRMZM2G062587	-	-	-	-	-	-	-	-	3:143888527-143891710	0.0387914019527227	6.9233541955993	-7.47959043044839	0.00056130077907293	0.050211905957347	-
AC209744.3_FG001	-	Uncharacterized protein [Source:UniProtKB/TrEMBL;Acc:C0HE84]	GO:0050896|GO:0006950	response to stimulus|response to stress	-	-	-	-	3:130287230-130288170	0.0542374400881604	13.5964290155763	-7.96972298710881	0.000566825596249493	0.0504546169276186	-
GRMZM2G143335	-	Uncharacterized protein [Source:UniProtKB/TrEMBL;Acc:C0P962]	GO:0008152|GO:0005488|GO:0003824|GO:0048519|GO:0016787|GO:0005515|GO:0050790|GO:0043086|GO:0042802|GO:0008233|GO:0008236|GO:0004252|GO:0004175	metabolic process|binding|catalytic activity|negative regulation of biological process|hydrolase activity|protein binding|regulation of catalytic activity|negative regulation of catalytic activity|identical protein binding|peptidase activity|serine-type peptidase activity|serine-type endopeptidase activity|endopeptidase activity	-	-	-	-	7:39139340-39140490	0.0973953727117093	61.0623623433477	-9.29221445840148	0.000579452724014985	0.0513200510306806	-
GRMZM5G842502	-	Uncharacterized protein [Source:UniProtKB/TrEMBL;Acc:B4FJ51]	-	-	-	-	-	-	3:214727331-214728003	0	31.8915258059778	-Inf	0.000578984381244079	0.0513200510306806	-
GRMZM2G174565	-	Uncharacterized protein [Source:UniProtKB/TrEMBL;Acc:K7TFA0]	GO:0008152|GO:0005488|GO:0050896|GO:0009987|GO:0044238|GO:0006950|GO:0051716|GO:0044237|GO:0009628|GO:0006807|GO:0006725|GO:0006139|GO:0006281|GO:0003676|GO:0006259|GO:0006302|GO:0010212|GO:0006974|GO:0010332	metabolic process|binding|response to stimulus|cellular process|primary metabolic process|response to stress|cellular response to stimulus|cellular metabolic process|response to abiotic stimulus|nitrogen compound metabolic process|cellular aromatic compound metabolic process|nucleobase-containing compound metabolic process|DNA repair|nucleic acid binding|DNA metabolic process|double-strand break …	-	-	-	-	10:13160976-13162521	0.34909949675332	110.759229738531	-8.30957293330324	0.000592918864779917	0.0523814171089817	-
GRMZM2G003917	-	Uncharacterized protein [Source:UniProtKB/TrEMBL;Acc:K7TPZ9]	-	-	-	-	-	-	10:124780181-124781201	0	7.88792089856792	-Inf	0.000615452391523165	0.0541016333623025	-
GRMZM2G135073	-	Uncharacterized protein [Source:UniProtKB/TrEMBL;Acc:K7U1I5]	GO:0008152|GO:0005488|GO:0003824|GO:0009987|GO:0044238|GO:0016740|GO:0044237|GO:0036094|GO:0043167|GO:0001882|GO:0019538|GO:0016772|GO:0000166|GO:0043412|GO:0044267|GO:0032549|GO:0016301|GO:0016773|GO:0017076|GO:0006796|GO:0004672|GO:0030554|GO:0016310|GO:0005524|GO:0006464|GO:0006468	metabolic process|binding|catalytic activity|cellular process|primary metabolic process|transferase activity|cellular metabolic process|small molecule binding|ion binding|nucleoside binding|protein metabolic process|transferase activity, transferring phosphorus-containing groups|nucleotide binding|macromolecule modification|cellular protein metabolic process|ribonucleoside binding|kinase activity…	-	-	-	-	4:174795712-174802051	0.28083160729904	7.61468581199503	-4.76100728750608	0.000615316232152182	0.0541016333623025	-
GRMZM2G047262	-	-	GO:0005488|GO:0003824|GO:0016740|GO:0036094|GO:0043167|GO:0001882|GO:0016772|GO:0000166|GO:0032549|GO:0016301|GO:0017076|GO:0030554|GO:0005524	binding|catalytic activity|transferase activity|small molecule binding|ion binding|nucleoside binding|transferase activity, transferring phosphorus-containing groups|nucleotide binding|ribonucleoside binding|kinase activity|purine nucleotide binding|adenyl nucleotide binding|ATP binding	-	-	-	-	3:192083347-192085893	1.14527468979643	34.3344599664542	-4.90589170231752	0.000623838027707642	0.0545672975820115	-
GRMZM2G058244	-	UDP-glucose 6-dehydrogenase [Source:UniProtKB/TrEMBL;Acc:B6U5L3]	GO:0008152|GO:0005488|GO:0005623|GO:0003824|GO:0071944|GO:0048037|GO:0036094|GO:0005622|GO:0016491|GO:0016614|GO:0005618|GO:0043231|GO:0050662|GO:0055114|GO:0000166|GO:0005737|GO:0005829|GO:0016616|GO:0005634|GO:0051287|GO:0003979	metabolic process|binding|cell|catalytic activity|cell periphery|cofactor binding|small molecule binding|intracellular|oxidoreductase activity|oxidoreductase activity, acting on CH-OH group of donors|cell wall|intracellular membrane-bounded organelle|coenzyme binding|oxidation-reduction process|nucleotide binding|cytoplasm|cytosol|oxidoreductase activity, acting on the CH-OH group of donors, NAD …	K00012	UDPglucose 6-dehydrogenase[1.1.1.22]	zma01100|zma00500|zma00520|zma00040|zma00053	Metabolic pathways - Zea mays (maize)|Starch and sucrose metabolism - Zea mays (maize)|Amino sugar and nucleotide sugar metabolism - Zea mays (maize)|Pentose and glucuronate interconversions - Zea mays (maize)|Ascorbate and aldarate metabolism - Zea mays (maize)	1:249483119-249485120	1.59757816178557	38.098748245547	-4.5757851758774	0.000622496077741321	0.0545672975820115	-
GRMZM2G367110	-	-	-	-	-	-	-	-	5:121047594-121049223	0	4.15606486502	-Inf	0.00062742246048382	0.0547453207619191	-
GRMZM2G013967	-	Uncharacterized protein [Source:UniProtKB/TrEMBL;Acc:K7V323]	GO:0008152|GO:0005488|GO:0003824|GO:0048037|GO:0036094|GO:0043167|GO:0016491|GO:0050662|GO:0055114|GO:0000166|GO:0050660	metabolic process|binding|catalytic activity|cofactor binding|small molecule binding|ion binding|oxidoreductase activity|coenzyme binding|oxidation-reduction process|nucleotide binding|flavin adenine dinucleotide binding	-	-	-	-	4:196646113-196647910	0.340233890725678	23.2804107025755	-6.09644584449488	0.00063633870390826	0.0548694285715565	-
GRMZM2G111344	-	Uncharacterized protein [Source:UniProtKB/TrEMBL;Acc:K7V8W3]	GO:0008152|GO:0003824|GO:0016740|GO:0016757|GO:0016758	metabolic process|catalytic activity|transferase activity|transferase activity, transferring glycosyl groups|transferase activity, transferring hexosyl groups	-	-	-	-	8:175243957-175245861	0.0131108429915984	23.7959724725778	-10.8257412492243	0.000636966638326108	0.0548694285715565	-
GRMZM2G177636	-	Uncharacterized protein [Source:UniProtKB/TrEMBL;Acc:K7UG36]	-	-	-	-	-	-	6:71024550-71025364	0	11.1043779242267	-Inf	0.000634900189436139	0.0548694285715565	-
GRMZM2G349376	-	Uncharacterized protein [Source:UniProtKB/TrEMBL;Acc:K7WBV8]	-	-	-	-	-	-	9:112038910-112042465	0.0460711008079485	6.23099366474746	-7.07945637020293	0.000635655961388043	0.0548694285715565	-
GRMZM2G407189	-	Uncharacterized protein [Source:UniProtKB/TrEMBL;Acc:B4FUX5]	-	-	-	-	-	-	10:4587515-4589210	45.9920764670881	0.288896245957251	7.31469006726521	0.000632808142950293	0.0548694285715565	-
GRMZM2G436707	-	-	GO:0005488|GO:0005515	binding|protein binding	-	-	-	-	5:24237750-24239514	0.447027729541319	46.0475124911288	-6.68661508722824	0.000638161048811753	0.0548694285715565	-
GRMZM2G047153	-	Uncharacterized protein [Source:UniProtKB/TrEMBL;Acc:B4FDJ5]	GO:0005488|GO:0009987|GO:0006457|GO:0005515|GO:0051082	binding|cellular process|protein folding|protein binding|unfolded protein binding	-	-	-	-	1:220168432-220170238	0.0171513387457467	5.39970786135548	-8.29841635531352	0.00064096670841247	0.0549768969463104	-
GRMZM2G152415	-	Putative MADS-box transcription factor family protein [Source:UniProtKB/TrEMBL;Acc:K7VQK6]	GO:0008152|GO:0005488|GO:0005623|GO:0009987|GO:0044238|GO:0044237|GO:0005622|GO:0009058|GO:0006807|GO:0005515|GO:0044249|GO:0080090|GO:0006725|GO:0043231|GO:0006139|GO:0051171|GO:0046983|GO:0003676|GO:0010468|GO:0009059|GO:0016070|GO:0003677|GO:0051252|GO:0005634|GO:0006351|GO:0032774|GO:0006355|GO:2001141	metabolic process|binding|cell|cellular process|primary metabolic process|cellular metabolic process|intracellular|biosynthetic process|nitrogen compound metabolic process|protein binding|cellular biosynthetic process|regulation of primary metabolic process|cellular aromatic compound metabolic process|intracellular membrane-bounded organelle|nucleobase-containing compound metabolic process|regula…	-	-	-	-	9:5512084-5517672	0.584208228670968	25.1213801834465	-5.42628923978627	0.00064616373394373	0.055288460121316	-
GRMZM2G080871	-	-	GO:0008152|GO:0005488|GO:0003824|GO:0009987|GO:0044238|GO:0016740|GO:0044237|GO:0036094|GO:0043167|GO:0001882|GO:0019538|GO:0043169|GO:0016772|GO:0000166|GO:0046872|GO:0043412|GO:0044267|GO:0032549|GO:0016301|GO:0016773|GO:0017076|GO:0006796|GO:0004672|GO:0030554|GO:0016310|GO:0005524|GO:0005509|GO:0006464|GO:0004674|GO:0006468	metabolic process|binding|catalytic activity|cellular process|primary metabolic process|transferase activity|cellular metabolic process|small molecule binding|ion binding|nucleoside binding|protein metabolic process|cation binding|transferase activity, transferring phosphorus-containing groups|nucleotide binding|metal ion binding|macromolecule modification|cellular protein metabolic process|ribon…	-	-	-	-	7:139152765-139156183	4.27975112620967	200.845805356905	-5.55241761670362	0.000656495529023854	0.0559565889137992	-
GRMZM2G132756	-	-	GO:0005488|GO:0043167|GO:0043169|GO:0046872	binding|ion binding|cation binding|metal ion binding	-	-	-	-	2:20055124-20057264	0.01307379020694	3.96186654395691	-8.2433590216587	0.00065814111372906	0.0559565889137992	-
GRMZM2G168933	-	Uncharacterized protein [Source:UniProtKB/TrEMBL;Acc:C0P2I9]	-	-	-	-	-	-	8:20236319-20238029	0.113851187844983	36.7669974834633	-8.33511821216159	0.000658722649503097	0.0559565889137992	-
GRMZM2G151216	-	Receptor-like protein kinase 1 [Source:UniProtKB/TrEMBL;Acc:Q9AUC2]	GO:0008152|GO:0005488|GO:0003824|GO:0009987|GO:0044238|GO:0016740|GO:0044237|GO:0036094|GO:0043167|GO:0001882|GO:0019538|GO:0016772|GO:0000166|GO:0043412|GO:0044267|GO:0032549|GO:0016301|GO:0016773|GO:0017076|GO:0006796|GO:0004672|GO:0030554|GO:0016310|GO:0005524|GO:0006464|GO:0006468	metabolic process|binding|catalytic activity|cellular process|primary metabolic process|transferase activity|cellular metabolic process|small molecule binding|ion binding|nucleoside binding|protein metabolic process|transferase activity, transferring phosphorus-containing groups|nucleotide binding|macromolecule modification|cellular protein metabolic process|ribonucleoside binding|kinase activity…	-	-	-	-	1:190127790-190130328	0.0808876963036919	64.6725254313259	-9.64301695936199	0.00067183605904115	0.0569336754302066	-
GRMZM2G043069	-	Uncharacterized protein [Source:UniProtKB/TrEMBL;Acc:K7VH29]	GO:0008152|GO:0005488|GO:0003824|GO:0009987|GO:0044238|GO:0016740|GO:0044237|GO:0036094|GO:0043167|GO:0001882|GO:0019538|GO:0016772|GO:0000166|GO:0043412|GO:0044267|GO:0032549|GO:0016301|GO:0016773|GO:0017076|GO:0006796|GO:0004672|GO:0030554|GO:0016310|GO:0005524|GO:0006464|GO:0004674|GO:0006468	metabolic process|binding|catalytic activity|cellular process|primary metabolic process|transferase activity|cellular metabolic process|small molecule binding|ion binding|nucleoside binding|protein metabolic process|transferase activity, transferring phosphorus-containing groups|nucleotide binding|macromolecule modification|cellular protein metabolic process|ribonucleoside binding|kinase activity…	-	-	-	-	8:120946357-120948469	0.0649352088714883	57.7385705076484	-9.79631873254209	0.000675278806137399	0.0570885226107258	-
GRMZM2G071883	-	Uncharacterized protein [Source:UniProtKB/TrEMBL;Acc:K7U5T9]	GO:0008152|GO:0005488|GO:0003824|GO:0030246|GO:0044238|GO:0016787|GO:0016798|GO:0005975|GO:0004553|GO:0004565	metabolic process|binding|catalytic activity|carbohydrate binding|primary metabolic process|hydrolase activity|hydrolase activity, acting on glycosyl bonds|carbohydrate metabolic process|hydrolase activity, hydrolyzing O-glycosyl compounds|beta-galactosidase activity	-	-	-	-	4:217294519-217299717	0.43982607789066	112.723626584112	-8.00164107096645	0.000682265030724803	0.0575414836652818	-
GRMZM2G418985	-	Putative subtilase family protein [Source:UniProtKB/TrEMBL;Acc:K7TN98]	GO:0008152|GO:0005488|GO:0003824|GO:0048519|GO:0044238|GO:0016787|GO:0005515|GO:0050790|GO:0019538|GO:0043086|GO:0042802|GO:0008233|GO:0006508|GO:0008236|GO:0004252|GO:0004175	metabolic process|binding|catalytic activity|negative regulation of biological process|primary metabolic process|hydrolase activity|protein binding|regulation of catalytic activity|protein metabolic process|negative regulation of catalytic activity|identical protein binding|peptidase activity|proteolysis|serine-type peptidase activity|serine-type endopeptidase activity|endopeptidase activity	-	-	-	-	10:99616200-99618479	0.0368446356371887	6.87874836889501	-7.54454768455926	0.000685341155757709	0.0576632994337284	-
GRMZM2G138516	-	Uncharacterized protein [Source:UniProtKB/TrEMBL;Acc:C0PJN1]	GO:0051179|GO:0005488|GO:0005623|GO:0016020|GO:0009987|GO:0008289|GO:0016043|GO:0043167|GO:0005622|GO:0043234|GO:0005515|GO:0030117|GO:0006810|GO:0005543|GO:0030276|GO:0005737|GO:0006461|GO:0035091|GO:0016192|GO:0016050|GO:0030118|GO:0005545|GO:0048268	localization|binding|cell|membrane|cellular process|lipid binding|cellular component organization|ion binding|intracellular|protein complex|protein binding|membrane coat|transport|phospholipid binding|clathrin binding|cytoplasm|protein complex assembly|phosphatidylinositol binding|vesicle-mediated transport|vesicle organization|clathrin coat|1-phosphatidylinositol binding|clathrin coat assembly	-	-	-	-	5:87448785-87452289	2.81851377226368	149.161484682786	-5.72579663495472	0.00068784345006025	0.0577363701620644	-
GRMZM2G125356	-	Pectinesterase [Source:UniProtKB/TrEMBL;Acc:B4FCY2]	GO:0008152|GO:0005623|GO:0003824|GO:0009987|GO:0048519|GO:0071944|GO:0030234|GO:0016043|GO:0016787|GO:0050790|GO:0005618|GO:0071555|GO:0043086|GO:0004857|GO:0016788|GO:0052689|GO:0045330|GO:0042545|GO:0030599	metabolic process|cell|catalytic activity|cellular process|negative regulation of biological process|cell periphery|enzyme regulator activity|cellular component organization|hydrolase activity|regulation of catalytic activity|cell wall|cell wall organization|negative regulation of catalytic activity|enzyme inhibitor activity|hydrolase activity, acting on ester bonds|carboxylic ester hydrolase act…	-	-	-	-	10:122250862-122253051	0.902944649329263	718.354333025637	-9.63584237019473	0.000689968461001716	0.0577775011253048	-
GRMZM2G144936	-	Serine-type endopeptidase inhibitor [Source:UniProtKB/TrEMBL;Acc:B6TG11]	GO:0005488|GO:0005515	binding|protein binding	-	-	-	-	3:187103832-187104950	0.817486674703568	17.4849444146425	-4.41877418502282	0.000694360958553747	0.0580078665564357	-
GRMZM2G097533	-	-	GO:0008152|GO:0005488|GO:0003824|GO:0009987|GO:0044238|GO:0016740|GO:0044237|GO:0036094|GO:0043167|GO:0001882|GO:0019538|GO:0043169|GO:0016772|GO:0000166|GO:0046872|GO:0043412|GO:0044267|GO:0032549|GO:0016301|GO:0016773|GO:0017076|GO:0006796|GO:0004672|GO:0030554|GO:0016310|GO:0005524|GO:0005509|GO:0006464|GO:0004674|GO:0006468	metabolic process|binding|catalytic activity|cellular process|primary metabolic process|transferase activity|cellular metabolic process|small molecule binding|ion binding|nucleoside binding|protein metabolic process|cation binding|transferase activity, transferring phosphorus-containing groups|nucleotide binding|metal ion binding|macromolecule modification|cellular protein metabolic process|ribon…	-	-	-	-	3:97794427-97797368	0.0807279419314888	69.1112960954795	-9.74163770773491	0.000696430557092036	0.0580435448738641	-
AC225127.3_FG003	-	Anther specific protein (Ltp-like protein); LIM1 protein; Uncharacterized protein [Source:UniProtKB/TrEMBL;Acc:Q9SBW9]	-	-	-	-	-	-	4:195238767-195239581	1048.23854310501	1.83477497745826	9.15814820947502	0.000703348092633066	0.0583630938750073	-
GRMZM2G367846	-	-	GO:0008152|GO:0003824|GO:0044238|GO:0016787|GO:0019538|GO:0008233|GO:0006508|GO:0008234	metabolic process|catalytic activity|primary metabolic process|hydrolase activity|protein metabolic process|peptidase activity|proteolysis|cysteine-type peptidase activity	-	-	-	-	2:166935165-166940674	0.0374387633950931	4.36523244089161	-6.86538188323631	0.000703567773805906	0.0583630938750073	-
GRMZM2G006765	-	Uncharacterized protein [Source:UniProtKB/TrEMBL;Acc:C0HDZ6]	GO:0005488|GO:0005623|GO:0036094|GO:0043167|GO:0005622|GO:0001882|GO:0000166|GO:0005737|GO:0032549|GO:0005856|GO:0017076|GO:0030554|GO:0005524	binding|cell|small molecule binding|ion binding|intracellular|nucleoside binding|nucleotide binding|cytoplasm|ribonucleoside binding|cytoskeleton|purine nucleotide binding|adenyl nucleotide binding|ATP binding	-	-	-	-	2:140690303-140692762	8.02182430499799	360.571259583328	-5.49021022836982	0.000708649793936061	0.0583740857847172	-
GRMZM2G140774	-	Uncharacterized protein [Source:UniProtKB/TrEMBL;Acc:B6U3G0]	-	-	-	-	-	-	4:168149332-168150275	0.224819251033271	8.99181958853236	-5.32177560727786	0.000708655917189532	0.0583740857847172	-
GRMZM2G434500	-	Uncharacterized protein [Source:UniProtKB/TrEMBL;Acc:C0P7A7]	GO:0008152|GO:0005488|GO:0003824|GO:0048037|GO:0036094|GO:0043167|GO:0016491|GO:0016614|GO:0050662|GO:0055114|GO:0000166|GO:0006066|GO:0050660|GO:0008812	metabolic process|binding|catalytic activity|cofactor binding|small molecule binding|ion binding|oxidoreductase activity|oxidoreductase activity, acting on CH-OH group of donors|coenzyme binding|oxidation-reduction process|nucleotide binding|alcohol metabolic process|flavin adenine dinucleotide binding|choline dehydrogenase activity	-	-	-	-	1:80973413-80975997	35.0440156117925	0.065587722350949	9.0615266083231	0.000707286655284712	0.0583740857847172	-
GRMZM2G390358	-	Putative subtilase family protein [Source:UniProtKB/TrEMBL;Acc:K7TN98]	GO:0008152|GO:0005488|GO:0003824|GO:0048519|GO:0044238|GO:0016787|GO:0005515|GO:0050790|GO:0019538|GO:0043086|GO:0042802|GO:0008233|GO:0006508|GO:0008236|GO:0004252|GO:0004175	metabolic process|binding|catalytic activity|negative regulation of biological process|primary metabolic process|hydrolase activity|protein binding|regulation of catalytic activity|protein metabolic process|negative regulation of catalytic activity|identical protein binding|peptidase activity|proteolysis|serine-type peptidase activity|serine-type endopeptidase activity|endopeptidase activity	-	-	-	-	1:17132544-17134823	0.0368446356371887	6.67040257558342	-7.50017543741392	0.000712749470949312	0.05857474605676	-
GRMZM2G477683	-	Uncharacterized protein [Source:UniProtKB/TrEMBL;Acc:B4FBN3]	GO:0008152|GO:0003824|GO:0032502|GO:0009987|GO:0009653|GO:0016740|GO:0016043|GO:0009058|GO:0007275|GO:0016746|GO:0048229|GO:0010208|GO:0016747|GO:0009555|GO:0010584	metabolic process|catalytic activity|developmental process|cellular process|anatomical structure morphogenesis|transferase activity|cellular component organization|biosynthetic process|multicellular organism development|transferase activity, transferring acyl groups|gametophyte development|pollen wall assembly|transferase activity, transferring acyl groups other than amino-acyl groups|pollen deve…	-	-	-	-	5:26991391-26995651	29.7785415712076	0.0423826001076378	9.45658528556771	0.000720686086558118	0.0590895705958023	-
GRMZM2G398089	-	Putative uncharacterized protein [Source:UniProtKB/TrEMBL;Acc:B6TQE3]	-	-	-	-	-	-	2:175252499-175253505	23.9328923787628	0.0296471793849266	9.65688419296971	0.000722839689206528	0.0591289558731025	-
GRMZM2G004330	-	Putative prolin-rich extensin-like receptor protein kinase family protein [Source:UniProtKB/TrEMBL;Acc:K7UZZ8]	GO:0008152|GO:0005488|GO:0003824|GO:0009987|GO:0044238|GO:0016740|GO:0044237|GO:0036094|GO:0043167|GO:0001882|GO:0019538|GO:0016772|GO:0000166|GO:0043412|GO:0044267|GO:0032549|GO:0016301|GO:0016773|GO:0017076|GO:0006796|GO:0004672|GO:0030554|GO:0016310|GO:0005524|GO:0006464|GO:0004674|GO:0006468	metabolic process|binding|catalytic activity|cellular process|primary metabolic process|transferase activity|cellular metabolic process|small molecule binding|ion binding|nucleoside binding|protein metabolic process|transferase activity, transferring phosphorus-containing groups|nucleotide binding|macromolecule modification|cellular protein metabolic process|ribonucleoside binding|kinase activity…	-	-	-	-	8:146007519-146010892	0.69356327491169	56.8323516260385	-6.35654109468498	0.000740430830175756	0.0604280477523115	-
GRMZM2G472610	-	Uncharacterized protein [Source:UniProtKB/TrEMBL;Acc:K7USQ5]	-	-	-	-	-	-	6:146022863-146023616	0.0331248751976061	97.1402905648297	-11.5179390673746	0.000742863211006503	0.0604868667063314	-
GRMZM2G163095	-	Putative calcium-dependent lipid-binding (CaLB domain) family protein [Source:UniProtKB/TrEMBL;Acc:K7VW61]	GO:0005488|GO:0005515	binding|protein binding	-	-	-	-	7:150926530-150933953	0.831001369886805	30.5035217566406	-5.19798115187587	0.000753815424360453	0.0612375390024131	-
GRMZM2G107759	-	-	-	-	-	-	-	-	5:96651668-96653674	0.161141010090834	14.3865743520948	-6.48025559253453	0.000769759022104696	0.0621738866517215	-
GRMZM2G113057	-	Uncharacterized protein [Source:UniProtKB/TrEMBL;Acc:K7W2C9]	-	-	-	-	-	-	9:149653331-149654155	0.74128902305218	28.6154450327359	-5.27061408566362	0.0007685993192356	0.0621738866517215	-
GRMZM5G855396	-	-	-	-	-	-	-	-	1:193279323-193279924	0.371946502162173	17.8056509625401	-5.58109623996238	0.000770619796068086	0.0621738866517215	-
GRMZM2G153217	-	Uncharacterized protein [Source:UniProtKB/TrEMBL;Acc:K7V4N8]	-	-	-	-	-	-	8:172795693-172797056	0.101187594628479	7.02126663901489	-6.11662698189145	0.00077322879113328	0.0622422756744142	-
GRMZM2G174140	-	-	-	-	-	-	-	-	5:26984937-26987030	0.0248587787149721	8.12678716683073	-8.35278588158103	0.000782383307853447	0.0628360484839207	-
GRMZM2G163099	-	Uncharacterized protein [Source:UniProtKB/TrEMBL;Acc:B4FHL3]	GO:0005576	extracellular region	-	-	-	-	3:92549646-92550546	0.708203263960447	174.198976498452	-7.94235693928334	0.000786732709387876	0.063042087266097	-
GRMZM2G108894	-	Chalcone synthase; Uncharacterized protein [Source:UniProtKB/TrEMBL;Acc:B4G105]	GO:0008152|GO:0005623|GO:0003824|GO:0032502|GO:0009987|GO:0009653|GO:0016740|GO:0044237|GO:0012505|GO:0016043|GO:0005622|GO:0009058|GO:0044249|GO:0006725|GO:0043231|GO:0007275|GO:0019748|GO:0016746|GO:0005737|GO:0005783|GO:0030639|GO:0048229|GO:0010208|GO:0016747|GO:0009555|GO:0080110|GO:0090439|GO:0010584	metabolic process|cell|catalytic activity|developmental process|cellular process|anatomical structure morphogenesis|transferase activity|cellular metabolic process|endomembrane system|cellular component organization|intracellular|biosynthetic process|cellular biosynthetic process|cellular aromatic compound metabolic process|intracellular membrane-bounded organelle|multicellular organism developme…	-	-	-	-	7:34692343-34694046	100.078553510364	0.0348730511658027	11.4867326261661	0.000790636547075085	0.0632115708156999	-
GRMZM2G004683	-	Dihydroflavonol-4-reductase [Source:UniProtKB/TrEMBL;Acc:B6TTF5]	GO:0008152|GO:0000003|GO:0005488|GO:0003824|GO:0032502|GO:0009987|GO:0048037|GO:0044237|GO:0036094|GO:0003006|GO:0050662|GO:0007275|GO:0000166|GO:0048316|GO:0009791|GO:0048229|GO:0010154|GO:0009555	metabolic process|reproduction|binding|catalytic activity|developmental process|cellular process|cofactor binding|cellular metabolic process|small molecule binding|developmental process involved in reproduction|coenzyme binding|multicellular organism development|nucleotide binding|seed development|post-embryonic development|gametophyte development|fruit development|pollen development	-	-	-	-	7:134116825-134118763	287.925054568168	1.20910039087573	7.89561548844466	0.000817626928438245	0.0652218970590309	-
GRMZM2G066675	-	Uncharacterized protein [Source:UniProtKB/TrEMBL;Acc:K7UIH1]	GO:0008152|GO:0005576|GO:0003824|GO:0044238|GO:0016787|GO:0016798|GO:0005975|GO:0004553|GO:0004650	metabolic process|extracellular region|catalytic activity|primary metabolic process|hydrolase activity|hydrolase activity, acting on glycosyl bonds|carbohydrate metabolic process|hydrolase activity, hydrolyzing O-glycosyl compounds|polygalacturonase activity	-	-	-	-	6:99680859-99682666	0	2.4743290576987	-Inf	0.000820213137904042	0.0652808375388582	-
GRMZM2G312301	-	Uncharacterized protein [Source:UniProtKB/TrEMBL;Acc:K7UCM8]	GO:0005488|GO:0008289|GO:0043167|GO:0005543	binding|lipid binding|ion binding|phospholipid binding	-	-	-	-	4:241303371-241308201	0.0407528442486223	11.0891624845842	-8.08803394154364	0.000827400425350089	0.0657048904067897	-
GRMZM2G002961	-	-	GO:0005488|GO:0008289	binding|lipid binding	-	-	-	-	5:66881376-66888883	0.117543159064279	18.1080815036594	-7.26729931747587	0.000841203254923393	0.0666512121580334	-
GRMZM2G024245	-	-	GO:0005488|GO:0005515	binding|protein binding	-	-	-	-	5:192917193-192921326	0.400559657604016	9.7942602541523	-4.61184749956564	0.00084835345222364	0.0670673697867539	-
GRMZM2G169782	-	Uncharacterized protein [Source:UniProtKB/TrEMBL;Acc:B4FAN5]	GO:0005488|GO:0016020|GO:0005515	binding|membrane|protein binding	-	-	-	-	3:191110332-191113232	1.87962063425651	57.7826689802284	-4.94212342770482	0.000854321063101288	0.0673883877854315	-
GRMZM2G314663	-	Uncharacterized protein [Source:UniProtKB/TrEMBL;Acc:K7VHI9]	GO:0008152|GO:0005623|GO:0003824|GO:0009987|GO:0048519|GO:0071944|GO:0030234|GO:0016043|GO:0016787|GO:0050790|GO:0005618|GO:0071555|GO:0043086|GO:0004857|GO:0016788|GO:0052689|GO:0045330|GO:0042545|GO:0030599	metabolic process|cell|catalytic activity|cellular process|negative regulation of biological process|cell periphery|enzyme regulator activity|cellular component organization|hydrolase activity|regulation of catalytic activity|cell wall|cell wall organization|negative regulation of catalytic activity|enzyme inhibitor activity|hydrolase activity, acting on ester bonds|carboxylic ester hydrolase act…	-	-	-	-	9:122382147-122387900	0.171937295295929	7.83197837595095	-5.50942235965411	0.000856903790601001	0.0674415727221786	-
GRMZM2G450055	-	Uncharacterized protein [Source:UniProtKB/TrEMBL;Acc:K7V0A7]	GO:0008152|GO:0005488|GO:0005623|GO:0003824|GO:0009987|GO:0044238|GO:0044237|GO:0036094|GO:0016043|GO:0043167|GO:0005622|GO:0009058|GO:0043234|GO:0006807|GO:0016787|GO:0044249|GO:0006725|GO:0001882|GO:0043231|GO:0006139|GO:0042555|GO:0000166|GO:0003676|GO:0005737|GO:0016817|GO:0006259|GO:0009059|GO:0032549|GO:0003677|GO:0051276|GO:0005634|GO:0016818|GO:0017076|GO:0006270|GO:0030554|GO:0006260|GO:…	metabolic process|binding|cell|catalytic activity|cellular process|primary metabolic process|cellular metabolic process|small molecule binding|cellular component organization|ion binding|intracellular|biosynthetic process|protein complex|nitrogen compound metabolic process|hydrolase activity|cellular biosynthetic process|cellular aromatic compound metabolic process|nucleoside binding|intracellula…	K02209	DNA replication licensing factor MCM5[3.6.4.12]	zma03030	DNA replication - Zea mays (maize)	4:173741726-173749650	0.349844463159231	13.3676570519355	-5.25588915742375	0.000860600638985721	0.0675820119566165	-
GRMZM2G156754	-	Uncharacterized protein [Source:UniProtKB/TrEMBL;Acc:K7V3Q4]	GO:0003824|GO:0009055|GO:0009987|GO:0016491|GO:0045454|GO:0019725|GO:0015035	catalytic activity|electron carrier activity|cellular process|oxidoreductase activity|cell redox homeostasis|cellular homeostasis|protein disulfide oxidoreductase activity	-	-	-	-	6:141409673-141410673	1.26967171307698	31.5208815982559	-4.63378045926206	0.00086462920962809	0.0677478204209256	-
GRMZM5G830329	-	Flavonoid 3-monooxygenase; Putative cytochrome P450 superfamily protein [Source:UniProtKB/TrEMBL;Acc:B6TC85]	GO:0008152|GO:0005488|GO:0003824|GO:0032502|GO:0009055|GO:0009987|GO:0044238|GO:0009653|GO:0044237|GO:0016043|GO:0043167|GO:0009058|GO:0016491|GO:0004497|GO:0006629|GO:0044249|GO:0006725|GO:0016705|GO:0007275|GO:0043169|GO:0046906|GO:0055114|GO:0046872|GO:0048229|GO:0016709|GO:0010208|GO:0020037|GO:0008610|GO:0006631|GO:0009555|GO:0080110|GO:0019752|GO:0006633|GO:0046914|GO:0010584|GO:0051791|GO:…	metabolic process|binding|catalytic activity|developmental process|electron carrier activity|cellular process|primary metabolic process|anatomical structure morphogenesis|cellular metabolic process|cellular component organization|ion binding|biosynthetic process|oxidoreductase activity|monooxygenase activity|lipid metabolic process|cellular biosynthetic process|cellular aromatic compound metaboli…	-	-	-	-	10:84622439-84624344	181.301765358634	1.50899813514286	6.90865813968501	0.000868262079394837	0.0678819587647229	-
GRMZM2G037690	-	-	GO:0008152|GO:0005488|GO:0003824|GO:0030246|GO:0044238|GO:0016787|GO:0016798|GO:0005975|GO:0004553|GO:0019318|GO:0015923|GO:0006013	metabolic process|binding|catalytic activity|carbohydrate binding|primary metabolic process|hydrolase activity|hydrolase activity, acting on glycosyl bonds|carbohydrate metabolic process|hydrolase activity, hydrolyzing O-glycosyl compounds|hexose metabolic process|mannosidase activity|mannose metabolic process	-	-	-	-	1:116462905-116466696	0.0222858159498874	5.41154995543129	-7.92377227094023	0.000871093828550975	0.0679530104047116	-
GRMZM2G014551	-	Uncharacterized protein [Source:UniProtKB/TrEMBL;Acc:K7VHS4]	-	-	-	-	-	-	6:132678975-132680334	0	7.53075801322481	-Inf	0.000875806077064639	0.0680202970358467	-
GRMZM2G173903	-	Uncharacterized protein [Source:UniProtKB/TrEMBL;Acc:K7UPR6]	GO:0005488|GO:0005515	binding|protein binding	-	-	-	-	4:216889393-216891510	0	3.8095732528558	-Inf	0.000874240853925311	0.0680202970358467	-
GRMZM2G098099	-	-	-	-	-	-	-	-	2:14304850-14306007	0.968813800479782	430.26612389055	-8.79479412585933	0.000878483100091049	0.0680785872610033	-
GRMZM2G077643	-	Uncharacterized protein [Source:UniProtKB/TrEMBL;Acc:K7VAS1]	-	-	-	-	-	-	9:19180618-19181504	0.195173464877113	20.1199042455135	-6.68772270656754	0.000884411323319302	0.06838802482157	-
GRMZM2G471108	-	-	GO:0005488|GO:0005623|GO:0003824|GO:0036094|GO:0043167|GO:0005622|GO:0043234|GO:0016787|GO:0005515|GO:0016459|GO:0001882|GO:0000166|GO:0016817|GO:0032549|GO:0005856|GO:0016818|GO:0017076|GO:0030554|GO:0005524|GO:0016462|GO:0015629|GO:0017111|GO:0003774	binding|cell|catalytic activity|small molecule binding|ion binding|intracellular|protein complex|hydrolase activity|protein binding|myosin complex|nucleoside binding|nucleotide binding|hydrolase activity, acting on acid anhydrides|ribonucleoside binding|cytoskeleton|hydrolase activity, acting on acid anhydrides, in phosphorus-containing anhydrides|purine nucleotide binding|adenyl nucleotide bindi…	-	-	-	-	1:300188069-300228907	0.447933042058164	5.97753335295006	-3.73819527826633	0.000903007553792896	0.0696735391614266	-
GRMZM2G073380	-	Uncharacterized protein [Source:UniProtKB/TrEMBL;Acc:K7TGR1]	GO:0008152|GO:0023052|GO:0003824|GO:0050896|GO:0009987|GO:0016740|GO:0051716|GO:0016772|GO:0007165|GO:0007154|GO:0007186|GO:0016301|GO:0016773|GO:0007205|GO:0004143|GO:0003951	metabolic process|signaling|catalytic activity|response to stimulus|cellular process|transferase activity|cellular response to stimulus|transferase activity, transferring phosphorus-containing groups|signal transduction|cell communication|G-protein coupled receptor signaling pathway|kinase activity|phosphotransferase activity, alcohol group as acceptor|protein kinase C-activating G-protein couple…	-	-	-	-	10:54016997-54020247	0	7.32305245356529	-Inf	0.000928687769915958	0.0714988418590199	-
GRMZM2G004354	-	Uncharacterized protein [Source:UniProtKB/TrEMBL;Acc:K7V3T2]	-	-	-	-	-	-	8:169439233-169439687	0.0689949057983287	42.6515738458405	-9.27189341751589	0.000933967241480165	0.0715736281394576	-
GRMZM2G117361	-	-	GO:0005488|GO:0043167|GO:0005515|GO:0043169|GO:0046872|GO:0046914|GO:0008270	binding|ion binding|protein binding|cation binding|metal ion binding|transition metal ion binding|zinc ion binding	-	-	-	-	2:134660290-134661107	0	11.0553202273242	-Inf	0.000945862367455055	0.0715736281394576	-
GRMZM2G122261	-	Uncharacterized protein [Source:UniProtKB/TrEMBL;Acc:K7UFC8]	GO:0008152|GO:0005576|GO:0003824|GO:0032502|GO:0009987|GO:0044238|GO:0044237|GO:0016787|GO:0006629|GO:0007275|GO:0016788|GO:0042335|GO:0006631|GO:0016042|GO:0019752|GO:0000038	metabolic process|extracellular region|catalytic activity|developmental process|cellular process|primary metabolic process|cellular metabolic process|hydrolase activity|lipid metabolic process|multicellular organism development|hydrolase activity, acting on ester bonds|cuticle development|fatty acid metabolic process|lipid catabolic process|carboxylic acid metabolic process|very long-chain fatty …	-	-	-	-	6:55417331-55419860	78.1823221563136	0.55370929994571	7.14156987251722	0.000932119085896589	0.0715736281394576	-
GRMZM2G130049	-	-	GO:0005215|GO:0051179|GO:0016020|GO:0009987|GO:0022857|GO:0022891|GO:0006810|GO:0016021|GO:0055085|GO:0006811|GO:0006812|GO:0015297|GO:0008324|GO:0015299|GO:0015078	transporter activity|localization|membrane|cellular process|transmembrane transporter activity|substrate-specific transmembrane transporter activity|transport|integral component of membrane|transmembrane transport|ion transport|cation transport|antiporter activity|cation transmembrane transporter activity|solute:proton antiporter activity|hydrogen ion transmembrane transporter activity	-	-	-	-	2:151074219-151076969	0.483408385867019	8.23918889802318	-4.09118791375002	0.000943887816511373	0.0715736281394576	-
GRMZM2G137550	-	-	-	-	-	-	-	-	2:169781374-169782867	0.0481226670272607	17.5014647240757	-8.50654335214526	0.00093901548973415	0.0715736281394576	-
GRMZM2G166745	-	-	GO:0005215|GO:0051179|GO:0016020|GO:0009987|GO:0022857|GO:0022891|GO:0006810|GO:0016021|GO:0055085|GO:0006811|GO:0006812|GO:0015297|GO:0008324|GO:0015299|GO:0015078	transporter activity|localization|membrane|cellular process|transmembrane transporter activity|substrate-specific transmembrane transporter activity|transport|integral component of membrane|transmembrane transport|ion transport|cation transport|antiporter activity|cation transmembrane transporter activity|solute:proton antiporter activity|hydrogen ion transmembrane transporter activity	-	-	-	-	3:229672897-229675311	0.393855767099668	15.8114615429823	-5.32715951932989	0.000941663859889495	0.0715736281394576	-
GRMZM2G352413	-	Uncharacterized protein [Source:UniProtKB/TrEMBL;Acc:K7UST2]	-	-	-	-	-	-	8:1962325-1963309	0.0284172434853386	13.4243449154839	-8.88386935578546	0.00093684972699541	0.0715736281394576	-
GRMZM2G414899	-	Uncharacterized protein [Source:UniProtKB/TrEMBL;Acc:B4F824]	GO:0008152|GO:0005488|GO:0003824|GO:0009987|GO:0044238|GO:0016740|GO:0044237|GO:0036094|GO:0043167|GO:0001882|GO:0019538|GO:0016772|GO:0000166|GO:0043412|GO:0044267|GO:0032549|GO:0016301|GO:0016773|GO:0017076|GO:0006796|GO:0004672|GO:0030554|GO:0016310|GO:0005524|GO:0006464|GO:0004674|GO:0006468	metabolic process|binding|catalytic activity|cellular process|primary metabolic process|transferase activity|cellular metabolic process|small molecule binding|ion binding|nucleoside binding|protein metabolic process|transferase activity, transferring phosphorus-containing groups|nucleotide binding|macromolecule modification|cellular protein metabolic process|ribonucleoside binding|kinase activity…	-	-	-	-	5:58080120-58082264	0.0402089623914459	29.1320904808485	-9.50087640848203	0.000941986088648305	0.0715736281394576	-
GRMZM2G156857	-	Uncharacterized protein [Source:UniProtKB/TrEMBL;Acc:K7VTQ5]	-	-	-	-	-	-	8:78520915-78522102	0.868690489825627	266.389927280238	-8.26048157360452	0.000948244224089184	0.0716005435702213	-
GRMZM2G419542	-	Uncharacterized protein [Source:UniProtKB/TrEMBL;Acc:B4FZJ5]	-	-	-	-	-	-	6:76846221-76847722	1.0984840470088	78.0022599718424	-6.14993010086233	0.000957362664053008	0.0721349292586465	-
GRMZM2G179733	-	Uncharacterized protein [Source:UniProtKB/TrEMBL;Acc:K7U6K7]	GO:0005488|GO:0043167|GO:0005515|GO:0043169|GO:0046872|GO:0046914|GO:0008270	binding|ion binding|protein binding|cation binding|metal ion binding|transition metal ion binding|zinc ion binding	K12501	homogentisate solanesyltransferase[2.5.1.117]	zma00130	Ubiquinone and other terpenoid-quinone biosynthesis - Zea mays (maize)	4:185701847-185703512	2.69442247042971	59.613271008251	-4.46758555664465	0.000959822304682825	0.0721663842614503	-
GRMZM2G157803	-	Uncharacterized protein [Source:UniProtKB/TrEMBL;Acc:K7UM15]	GO:0008152|GO:0000003|GO:0005488|GO:0005623|GO:0003824|GO:0040007|GO:0032502|GO:0016020|GO:0009987|GO:0044238|GO:0009653|GO:0071944|GO:0016740|GO:0044237|GO:0005886|GO:0036094|GO:0016043|GO:0043167|GO:0003006|GO:0048589|GO:0016049|GO:0009860|GO:0009826|GO:0001882|GO:0019538|GO:0016772|GO:0000166|GO:0048868|GO:0030154|GO:0043412|GO:0009932|GO:0000902|GO:0044267|GO:0032549|GO:0016301|GO:0016773|GO:…	metabolic process|reproduction|binding|cell|catalytic activity|growth|developmental process|membrane|cellular process|primary metabolic process|anatomical structure morphogenesis|cell periphery|transferase activity|cellular metabolic process|plasma membrane|small molecule binding|cellular component organization|ion binding|developmental process involved in reproduction|developmental growth|cell g…	-	-	-	-	6:133698320-133700202	0.0839082529442362	14.8332268512024	-7.46580404703492	0.000964342127141211	0.0721989874765172	-
GRMZM2G172664	-	Uncharacterized protein [Source:UniProtKB/TrEMBL;Acc:K7UK73]	-	-	-	-	-	-	6:62241177-62242373	1.52672102405617	766.943191066042	-8.97253944406475	0.000963602430848164	0.0721989874765172	-
GRMZM2G431344	-	Uncharacterized protein [Source:UniProtKB/TrEMBL;Acc:K7UCP1]	GO:0003824|GO:0009055|GO:0009987|GO:0016491|GO:0045454|GO:0019725|GO:0015035	catalytic activity|electron carrier activity|cellular process|oxidoreductase activity|cell redox homeostasis|cellular homeostasis|protein disulfide oxidoreductase activity	-	-	-	-	4:241397076-241399570	48.0073022777889	0.0814366541880666	9.20335986239943	0.000967462822598956	0.0722794951902788	-
GRMZM2G137713	-	-	GO:0005488|GO:0008289	binding|lipid binding	-	-	-	-	2:215959387-215965889	1.117374462948	73.1868330259101	-6.03339945915291	0.000979462234717325	0.0730215958870059	-
GRMZM2G061749	-	Seed maturation protein isoform 1; Seed maturation protein isoform 2; Seed maturation protein isoform 3; Uncharacterized protein [Source:UniProtKB/TrEMBL;Acc:C0PMF5]	GO:0005623|GO:0012505|GO:0005622|GO:0043231|GO:0005737|GO:0005783	cell|endomembrane system|intracellular|intracellular membrane-bounded organelle|cytoplasm|endoplasmic reticulum	-	-	-	-	6:135702974-135706048	0.334406686038179	52.7253435051525	-7.3007490864025	0.000981745726918766	0.0730377484165376	-
GRMZM2G080083	-	Uncharacterized protein [Source:UniProtKB/TrEMBL;Acc:B7ZX11]	GO:0005488|GO:0043167|GO:0043169|GO:0046872|GO:0005509	binding|ion binding|cation binding|metal ion binding|calcium ion binding	K11583	serine/threonine-protein phosphatase 2A regulatory subunit B''[-]	zma03015	mRNA surveillance pathway - Zea mays (maize)	5:101674086-101680731	0.529791433944158	19.5460593121322	-5.20530944702476	0.000992539670828692	0.0736856447221519	-
GRMZM2G038846	-	Putative thaumatin domain family protein; Uncharacterized protein [Source:UniProtKB/TrEMBL;Acc:B4FBA7]	-	-	-	-	-	-	10:91372903-91374486	24.617047898603	0.113233548542569	7.76421249306122	0.000998010083371039	0.0739364367424859	-
GRMZM2G377553	-	Uncharacterized protein [Source:UniProtKB/TrEMBL;Acc:C0HDZ0]	GO:0005488|GO:0005515	binding|protein binding	-	-	-	-	5:99528659-99532119	0.678337905035377	21.8902166041949	-5.01213830803797	0.0010205681687497	0.0751674953429957	-
GRMZM2G418223	-	Uncharacterized protein [Source:UniProtKB/TrEMBL;Acc:B4FD06]	GO:0008152|GO:0005488|GO:0005623|GO:0003824|GO:0016020|GO:0009987|GO:0044238|GO:0071944|GO:0016740|GO:0044237|GO:0005886|GO:0036094|GO:0043167|GO:0001882|GO:0019538|GO:0016772|GO:0000166|GO:0043412|GO:0044267|GO:0032549|GO:0016301|GO:0016773|GO:0017076|GO:0006796|GO:0004672|GO:0030554|GO:0016310|GO:0005524|GO:0006464|GO:0004674|GO:0006468	metabolic process|binding|cell|catalytic activity|membrane|cellular process|primary metabolic process|cell periphery|transferase activity|cellular metabolic process|plasma membrane|small molecule binding|ion binding|nucleoside binding|protein metabolic process|transferase activity, transferring phosphorus-containing groups|nucleotide binding|macromolecule modification|cellular protein metabolic p…	-	-	-	-	1:158018228-158021906	0.524317779057205	92.9667675710857	-7.47012981724737	0.00101993572440733	0.0751674953429957	-
GRMZM2G578314	-	-	GO:0005488|GO:0005515	binding|protein binding	-	-	-	-	5:208303037-208305950	0.304536429578813	18.151384972292	-5.89732100349901	0.00102166231999396	0.0751674953429957	-
GRMZM5G808290	-	Uncharacterized protein [Source:UniProtKB/TrEMBL;Acc:K7U8M6]	GO:0008152|GO:0005576|GO:0005623|GO:0003824|GO:0009987|GO:0044238|GO:0071944|GO:0016740|GO:0048046|GO:0044237|GO:0016787|GO:0016798|GO:0005618|GO:0044262|GO:0005975|GO:0016757|GO:0004553|GO:0016758|GO:0005976|GO:0006073|GO:0016762	metabolic process|extracellular region|cell|catalytic activity|cellular process|primary metabolic process|cell periphery|transferase activity|apoplast|cellular metabolic process|hydrolase activity|hydrolase activity, acting on glycosyl bonds|cell wall|cellular carbohydrate metabolic process|carbohydrate metabolic process|transferase activity, transferring glycosyl groups|hydrolase activity, hydro…	-	-	-	-	4:239475894-239477548	0.092362412773134	18.7305704736661	-7.66387326385152	0.00102313558379028	0.0751674953429957	-
GRMZM2G070978	-	Putative mitochondrial import inner membrane translocase subunit Tim17 family protein [Source:UniProtKB/TrEMBL;Acc:K7V2D2]	GO:0016020|GO:0016021	membrane|integral component of membrane	-	-	-	-	8:133545298-133546817	0.702034843072872	38.3257114962682	-5.77062612927816	0.00102852667360667	0.0753740089575586	-
GRMZM2G323479	-	Uncharacterized protein [Source:UniProtKB/TrEMBL;Acc:K7VLN5]	GO:0005488|GO:0005515|GO:0008092|GO:0003779	binding|protein binding|cytoskeletal protein binding|actin binding	-	-	-	-	9:128727619-128783955	0.447858460371504	29.7186574032466	-6.05218227063918	0.00103021241514802	0.0753740089575586	-
GRMZM2G305280	-	Putative uncharacterized protein [Source:UniProtKB/TrEMBL;Acc:B6SMP6]	-	-	-	-	-	-	7:159943753-159944792	10.6069149340018	360.854015587975	-5.08833830074927	0.00103449640382482	0.0755310618147967	-
GRMZM2G043353	-	ARO1-like protein 1 [Source:UniProtKB/TrEMBL;Acc:B7FF22]	GO:0000003|GO:0005488|GO:0005623|GO:0040007|GO:0032502|GO:0016020|GO:0009987|GO:0009653|GO:0071944|GO:0005886|GO:0042995|GO:0016043|GO:0030427|GO:0005622|GO:0003006|GO:0048589|GO:0016049|GO:0005515|GO:0009860|GO:0030029|GO:0009826|GO:0090404|GO:0043231|GO:0090406|GO:0048868|GO:0005737|GO:0030154|GO:0009932|GO:0000902|GO:0030036|GO:0005634|GO:0007010	reproduction|binding|cell|growth|developmental process|membrane|cellular process|anatomical structure morphogenesis|cell periphery|plasma membrane|cell projection|cellular component organization|site of polarized growth|intracellular|developmental process involved in reproduction|developmental growth|cell growth|protein binding|pollen tube growth|actin filament-based process|unidimensional cell g…	-	-	-	-	1:207099239-207101432	0	3.23733893241151	-Inf	0.00103674463291999	0.0755391378105706	-
GRMZM2G106558	-	Uncharacterized protein [Source:UniProtKB/TrEMBL;Acc:B4F948]	GO:0005488|GO:0005623|GO:0050896|GO:0042221|GO:0005622|GO:0009725|GO:0003682|GO:0043231|GO:0003676|GO:0009737|GO:0003677|GO:0005634	binding|cell|response to stimulus|response to chemical|intracellular|response to hormone|chromatin binding|intracellular membrane-bounded organelle|nucleic acid binding|response to abscisic acid|DNA binding|nucleus	-	-	-	-	1:215390233-215391851	20.0408765012891	0.23383158378787	6.42133198811931	0.00104453615482169	0.0757942887866301	-
GRMZM2G320960	-	Uncharacterized protein [Source:UniProtKB/TrEMBL;Acc:B4FZW4]	-	-	-	-	-	-	1:39605772-39607084	0.168325585674979	14.2255711746955	-6.40108828492636	0.00104251737837272	0.0757942887866301	-
GRMZM2G071771	-	PVR3-like protein [Source:UniProtKB/TrEMBL;Acc:B6SXH7]	-	-	-	-	-	-	2:10831179-10831910	49.2415647596075	0.809381700374314	5.92691256622792	0.00104992761458715	0.0759803995034178	-
GRMZM6G133375	-	-	-	-	-	-	-	-	7:22727271-22728008	0.0379281637304317	33.2014997581706	-9.77376317016103	0.00105140119296993	0.0759803995034178	-
GRMZM2G004946	-	-	GO:0051179|GO:0000003|GO:0023052|GO:0005488|GO:0005623|GO:0040007|GO:0032502|GO:0016020|GO:0050896|GO:0009987|GO:0009653|GO:0051716|GO:0042995|GO:0016043|GO:0005622|GO:0003006|GO:0048589|GO:0016049|GO:0005085|GO:0009860|GO:0009826|GO:0006810|GO:0071555|GO:0090406|GO:0009966|GO:0009846|GO:0007165|GO:0007154|GO:0048868|GO:0005737|GO:0005086|GO:0030154|GO:0005829|GO:0009932|GO:0000902|GO:0042545|GO:…	localization|reproduction|signaling|binding|cell|growth|developmental process|membrane|response to stimulus|cellular process|anatomical structure morphogenesis|cellular response to stimulus|cell projection|cellular component organization|intracellular|developmental process involved in reproduction|developmental growth|cell growth|guanyl-nucleotide exchange factor activity|pollen tube growth|unidi…	-	-	-	-	3:135333553-135338718	0.484188871404543	6.1890654772899	-3.6760797591028	0.00105627173038185	0.076021446859947	-
GRMZM2G335046	-	-	GO:0008152|GO:0005488|GO:0003824|GO:0009987|GO:0044238|GO:0016740|GO:0044237|GO:0036094|GO:0043167|GO:0001882|GO:0019538|GO:0016772|GO:0000166|GO:0043412|GO:0044267|GO:0032549|GO:0016301|GO:0016773|GO:0017076|GO:0006796|GO:0004672|GO:0030554|GO:0016310|GO:0005524|GO:0006464|GO:0004674|GO:0006468	metabolic process|binding|catalytic activity|cellular process|primary metabolic process|transferase activity|cellular metabolic process|small molecule binding|ion binding|nucleoside binding|protein metabolic process|transferase activity, transferring phosphorus-containing groups|nucleotide binding|macromolecule modification|cellular protein metabolic process|ribonucleoside binding|kinase activity…	-	-	-	-	3:143634982-143636160	0	3.70359012923356	-Inf	0.00105595290108353	0.076021446859947	-
GRMZM2G165433	-	Serine threonine kinase; Serine threonine kinase1 [Source:UniProtKB/TrEMBL;Acc:Q8W1D3]	GO:0008152|GO:0005488|GO:0003824|GO:0050896|GO:0009987|GO:0044238|GO:0006950|GO:0016740|GO:0044237|GO:0036094|GO:0043167|GO:0001882|GO:0019538|GO:0016772|GO:0000166|GO:0043412|GO:0044267|GO:0032549|GO:0016301|GO:0016773|GO:0017076|GO:0006796|GO:0004672|GO:0030554|GO:0016310|GO:0005524|GO:0006464|GO:0004674|GO:0006468	metabolic process|binding|catalytic activity|response to stimulus|cellular process|primary metabolic process|response to stress|transferase activity|cellular metabolic process|small molecule binding|ion binding|nucleoside binding|protein metabolic process|transferase activity, transferring phosphorus-containing groups|nucleotide binding|macromolecule modification|cellular protein metabolic proces…	-	-	-	-	9:11782450-11785572	1.26216064782206	172.031601142433	-7.09063424496366	0.00107938583045831	0.0775271066600322	-
GRMZM6G859365	-	Cytochrome P450 CYP87A15 [Source:UniProtKB/TrEMBL;Acc:B6TAZ6]	GO:0008152|GO:0005488|GO:0003824|GO:0009055|GO:0043167|GO:0016491|GO:0004497|GO:0016705|GO:0043169|GO:0046906|GO:0055114|GO:0046872|GO:0020037|GO:0046914|GO:0005506	metabolic process|binding|catalytic activity|electron carrier activity|ion binding|oxidoreductase activity|monooxygenase activity|oxidoreductase activity, acting on paired donors, with incorporation or reduction of molecular oxygen|cation binding|tetrapyrrole binding|oxidation-reduction process|metal ion binding|heme binding|transition metal ion binding|iron ion binding	-	-	-	-	2:16550423-16552494	68.6487056430021	1.57546006956327	5.44538742445713	0.00110100631963272	0.0789195970044238	-
GRMZM2G457523	-	-	GO:0005215|GO:0051179|GO:0000003|GO:0040007|GO:0032502|GO:0016020|GO:0009987|GO:0022857|GO:0009653|GO:0016043|GO:0003006|GO:0048589|GO:0016049|GO:0022891|GO:0009860|GO:0009826|GO:0006810|GO:0071555|GO:0016021|GO:0055085|GO:0048868|GO:0030154|GO:0009932|GO:0000902|GO:0006811|GO:0042545|GO:0009664|GO:0009827|GO:0006812|GO:0015297|GO:0008324|GO:0030001|GO:0006813|GO:0015299|GO:0015078	transporter activity|localization|reproduction|growth|developmental process|membrane|cellular process|transmembrane transporter activity|anatomical structure morphogenesis|cellular component organization|developmental process involved in reproduction|developmental growth|cell growth|substrate-specific transmembrane transporter activity|pollen tube growth|unidimensional cell growth|transport|cell …	-	-	-	-	3:94151198-94153726	0.0295117371723513	9.73050195632257	-8.36508157361643	0.00112821315366026	0.080706065635721	-
GRMZM2G124739	-	Uncharacterized protein [Source:UniProtKB/TrEMBL;Acc:K7VVS8]	GO:0008152|GO:0005488|GO:0003824|GO:0009987|GO:0044238|GO:0016740|GO:0044237|GO:0036094|GO:0043167|GO:0001882|GO:0019538|GO:0016772|GO:0000166|GO:0043412|GO:0044267|GO:0032549|GO:0016301|GO:0016773|GO:0017076|GO:0006796|GO:0004672|GO:0030554|GO:0016310|GO:0005524|GO:0006464|GO:0004674|GO:0006468	metabolic process|binding|catalytic activity|cellular process|primary metabolic process|transferase activity|cellular metabolic process|small molecule binding|ion binding|nucleoside binding|protein metabolic process|transferase activity, transferring phosphorus-containing groups|nucleotide binding|macromolecule modification|cellular protein metabolic process|ribonucleoside binding|kinase activity…	-	-	-	-	8:110003680-110005278	0.31709012865101	15.4694260501488	-5.60838289485642	0.0011365662131092	0.081139347149198	-
GRMZM2G458607	-	Glyoxal oxidase [Source:UniProtKB/TrEMBL;Acc:K7URN1]	-	-	-	-	-	-	6:164381554-164384043	0.670493547567941	46.2112394559539	-6.10687652652494	0.00114988645846685	0.0819247735268177	-
GRMZM2G164182	-	Uncharacterized protein [Source:UniProtKB/TrEMBL;Acc:K7V2E8]	-	-	K01674	carbonic anhydrase[4.2.1.1]	zma00910	Nitrogen metabolism - Zea mays (maize)	4:188880588-188882130	0.208428015837665	44.5630332253523	-7.74015441380166	0.00116297423068618	0.0825244645863219	-
GRMZM2G472311	-	Putative calcium-dependent protein kinase family protein [Source:UniProtKB/TrEMBL;Acc:K7U3A7]	GO:0008152|GO:0005488|GO:0003824|GO:0009987|GO:0044238|GO:0016740|GO:0044237|GO:0036094|GO:0043167|GO:0001882|GO:0019538|GO:0043169|GO:0016772|GO:0000166|GO:0046872|GO:0043412|GO:0044267|GO:0032549|GO:0016301|GO:0016773|GO:0017076|GO:0006796|GO:0004672|GO:0030554|GO:0016310|GO:0005524|GO:0005509|GO:0006464|GO:0004674|GO:0006468	metabolic process|binding|catalytic activity|cellular process|primary metabolic process|transferase activity|cellular metabolic process|small molecule binding|ion binding|nucleoside binding|protein metabolic process|cation binding|transferase activity, transferring phosphorus-containing groups|nucleotide binding|metal ion binding|macromolecule modification|cellular protein metabolic process|ribon…	-	-	-	-	4:186767793-186769996	0.523535545230246	17.0763768307093	-5.02757060264097	0.00116284921109298	0.0825244645863219	-
GRMZM2G035023	-	Uncharacterized protein [Source:UniProtKB/TrEMBL;Acc:B4FAS6]	GO:0003824|GO:0016740|GO:0016746|GO:0016747	catalytic activity|transferase activity|transferase activity, transferring acyl groups|transferase activity, transferring acyl groups other than amino-acyl groups	-	-	-	-	6:3431324-3433046	0.567028895557503	16.2128354468027	-4.83757035802681	0.00117409707268796	0.0828028096491261	-
GRMZM2G137954	-	Uncharacterized protein [Source:UniProtKB/TrEMBL;Acc:B4FX31]	GO:0051179|GO:0005623|GO:0016020|GO:0071944|GO:0005886|GO:0005622|GO:0006810|GO:0043231|GO:0016021|GO:0005737|GO:0009536|GO:0008643|GO:0009507	localization|cell|membrane|cell periphery|plasma membrane|intracellular|transport|intracellular membrane-bounded organelle|integral component of membrane|cytoplasm|plastid|carbohydrate transport|chloroplast	-	-	-	-	5:127500983-127504476	0.308180047118618	18.1578034340219	-5.88067242013945	0.00116984344474024	0.0828028096491261	-
GRMZM2G165844	-	-	GO:0008152|GO:0005488|GO:0003824|GO:0016209|GO:0050896|GO:0006950|GO:0004601|GO:0016491|GO:0046906|GO:0055114|GO:0006979|GO:0004096|GO:0020037	metabolic process|binding|catalytic activity|antioxidant activity|response to stimulus|response to stress|peroxidase activity|oxidoreductase activity|tetrapyrrole binding|oxidation-reduction process|response to oxidative stress|catalase activity|heme binding	-	-	-	-	2:39173781-39181985	0.193213807225098	2.33462772667277	-3.5949224208838	0.00117610126661891	0.0828028096491261	-
GRMZM2G417945	-	Limonoid UDP-glucosyltransferase [Source:UniProtKB/TrEMBL;Acc:B6TZ09]	GO:0008152|GO:0003824|GO:0016740|GO:0016757|GO:0016758	metabolic process|catalytic activity|transferase activity|transferase activity, transferring glycosyl groups|transferase activity, transferring hexosyl groups	-	-	-	-	5:99445552-99447164	2.58532660099108	26.2896063702568	-3.34607408991509	0.0011762694675381	0.0828028096491261	-
GRMZM2G141461	-	Uncharacterized protein [Source:UniProtKB/TrEMBL;Acc:B4FDJ8]	GO:0008152|GO:0003824|GO:0044238|GO:0016787|GO:0019538|GO:0008233|GO:0006508|GO:0004175|GO:0004190	metabolic process|catalytic activity|primary metabolic process|hydrolase activity|protein metabolic process|peptidase activity|proteolysis|endopeptidase activity|aspartic-type endopeptidase activity	-	-	-	-	6:163966798-163968573	0.0593805310448063	90.5191536715877	-10.5740173850219	0.00119141583828555	0.0837022920344631	-
GRMZM2G313909	-	Uncharacterized protein [Source:UniProtKB/TrEMBL;Acc:K7UF47]	-	-	-	-	-	-	4:93876477-93877828	0.656092510203202	15.6538918850489	-4.5764783239648	0.00119886929937962	0.0840588160743593	-
GRMZM2G111710	-	Esterase [Source:UniProtKB/TrEMBL;Acc:K7VR35]	GO:0008152|GO:0003824|GO:0044238|GO:0016787|GO:0006629|GO:0016788	metabolic process|catalytic activity|primary metabolic process|hydrolase activity|lipid metabolic process|hydrolase activity, acting on ester bonds	-	-	-	-	8:24734357-24736191	0	2.47478588010328	-Inf	0.0012062669093993	0.0843477398879336	-
GRMZM2G415973	-	-	GO:0008152|GO:0003824|GO:0016740|GO:0016757|GO:0016758	metabolic process|catalytic activity|transferase activity|transferase activity, transferring glycosyl groups|transferase activity, transferring hexosyl groups	-	-	-	-	2:202623011-202624423	0.0946196825309879	10.3003857122574	-6.76634232649158	0.00121015066283271	0.0843477398879336	-
GRMZM2G419209	-	Uncharacterized protein [Source:UniProtKB/TrEMBL;Acc:B6SKG2]	-	-	-	-	-	-	4:239363789-239364641	2.31329853541226	1009.93332516147	-8.7700928750015	0.00120971607530006	0.0843477398879336	-
GRMZM2G045064	-	Putative uncharacterized protein [Source:UniProtKB/TrEMBL;Acc:B6T1T6]	-	-	-	-	-	-	2:229865520-229866000	0	8.70129255330801	-Inf	0.0012177591814313	0.0845445460774444	-
GRMZM2G134351	-	Uncharacterized protein [Source:UniProtKB/TrEMBL;Acc:B4F9H9]	GO:0008152|GO:0003824|GO:0044238|GO:0016787|GO:0019538|GO:0008233|GO:0006508|GO:0004175|GO:0004190	metabolic process|catalytic activity|primary metabolic process|hydrolase activity|protein metabolic process|peptidase activity|proteolysis|endopeptidase activity|aspartic-type endopeptidase activity	-	-	-	-	2:186047484-186049045	38.3630929471476	0.3629279843848	6.72389192582628	0.00121672343599982	0.0845445460774444	-
GRMZM2G063693	-	ABA-induced protein [Source:UniProtKB/TrEMBL;Acc:B6U5V4]	GO:0005576	extracellular region	K17991	peroxygenase[1.11.2.3]	zma00073	Cutin, suberine and wax biosynthesis - Zea mays (maize)	9:999983-1003109	0.358440815973545	28.9059699655524	-6.33348874614487	0.001236495339812	0.0856770045456402	-
GRMZM2G027782	-	Exopolygalacturonase; Uncharacterized protein [Source:UniProtKB/TrEMBL;Acc:B4F828]	GO:0008152|GO:0005576|GO:0003824|GO:0044238|GO:0016787|GO:0016798|GO:0005975|GO:0004553|GO:0004650	metabolic process|extracellular region|catalytic activity|primary metabolic process|hydrolase activity|hydrolase activity, acting on glycosyl bonds|carbohydrate metabolic process|hydrolase activity, hydrolyzing O-glycosyl compounds|polygalacturonase activity	K01213	galacturan 1,4-alpha-galacturonidase[3.2.1.67]	zma01100|zma00500|zma00040	Metabolic pathways - Zea mays (maize)|Starch and sucrose metabolism - Zea mays (maize)|Pentose and glucuronate interconversions - Zea mays (maize)	8:56183308-56185205	0.893784712630532	479.360411906851	-9.06696768429133	0.00124734000390049	0.0862187538639989	-
GRMZM2G048584	-	Putative RNA recognition motif containing family protein [Source:UniProtKB/TrEMBL;Acc:K7UP88]	GO:0005488|GO:0036094|GO:0000166|GO:0003676	binding|small molecule binding|nucleotide binding|nucleic acid binding	-	-	-	-	4:210038648-210041430	0.49009990801708	69.638457274555	-7.15066455660294	0.00125163338989845	0.0862187538639989	-
GRMZM2G306915	-	Putative subtilase family protein [Source:UniProtKB/TrEMBL;Acc:K7VJE6]	GO:0008152|GO:0005488|GO:0003824|GO:0048519|GO:0044238|GO:0016787|GO:0005515|GO:0050790|GO:0019538|GO:0043086|GO:0042802|GO:0008233|GO:0006508|GO:0008236|GO:0004252|GO:0004175	metabolic process|binding|catalytic activity|negative regulation of biological process|primary metabolic process|hydrolase activity|protein binding|regulation of catalytic activity|protein metabolic process|negative regulation of catalytic activity|identical protein binding|peptidase activity|proteolysis|serine-type peptidase activity|serine-type endopeptidase activity|endopeptidase activity	-	-	-	-	9:103788012-103791281	0.576371635001347	81.2360313718075	-7.13897661321711	0.00125160527519382	0.0862187538639989	-
GRMZM2G393337	-	Uncharacterized protein [Source:UniProtKB/TrEMBL;Acc:B8A391]	GO:0008152|GO:0005488|GO:0003824|GO:0009987|GO:0044238|GO:0048037|GO:0044237|GO:0009058|GO:0016491|GO:0006807|GO:0006629|GO:0016614|GO:0044249|GO:0006725|GO:0050662|GO:0006139|GO:0055114|GO:0051186|GO:0016616|GO:0008299|GO:0006066|GO:0008610|GO:0008202|GO:0009116|GO:0006796|GO:0015936|GO:0016125|GO:0006163|GO:0004420|GO:0009117|GO:0016114|GO:0006694|GO:0016126|GO:0009150|GO:0016104	metabolic process|binding|catalytic activity|cellular process|primary metabolic process|cofactor binding|cellular metabolic process|biosynthetic process|oxidoreductase activity|nitrogen compound metabolic process|lipid metabolic process|oxidoreductase activity, acting on CH-OH group of donors|cellular biosynthetic process|cellular aromatic compound metabolic process|coenzyme binding|nucleobase-co…	-	-	-	-	4:199975488-199979512	1.20598318610077	10.3734564478239	-3.10461498359156	0.00126275889985315	0.0868159027295929	-
GRMZM2G028812	-	Uncharacterized protein [Source:UniProtKB/TrEMBL;Acc:K7V1V1]	GO:0005215|GO:0051179|GO:0005488|GO:0003824|GO:0016020|GO:0009987|GO:0022857|GO:0036094|GO:0043167|GO:0016787|GO:0005515|GO:0022891|GO:0006810|GO:0001882|GO:0005516|GO:0016021|GO:0043169|GO:0055085|GO:0000166|GO:0016817|GO:0046872|GO:0034220|GO:0006811|GO:0032549|GO:0016820|GO:0016818|GO:0017076|GO:0030554|GO:0006812|GO:0005524|GO:0016462|GO:0008324|GO:0042626|GO:0019829|GO:0030001|GO:0017111|GO:…	transporter activity|localization|binding|catalytic activity|membrane|cellular process|transmembrane transporter activity|small molecule binding|ion binding|hydrolase activity|protein binding|substrate-specific transmembrane transporter activity|transport|nucleoside binding|calmodulin binding|integral component of membrane|cation binding|transmembrane transport|nucleotide binding|hydrolase activi…	-	-	-	-	8:158849397-158853293	0.0866248525362662	10.9311085665718	-6.9794430111363	0.00126597366660438	0.0868679173407095	-
GRMZM2G086136	-	Uncharacterized protein [Source:UniProtKB/TrEMBL;Acc:B4FI99]	GO:0051179|GO:0005198|GO:0005488|GO:0005623|GO:0016020|GO:0051641|GO:0031090|GO:0071944|GO:0005886|GO:0012505|GO:0005622|GO:0043234|GO:0005515|GO:0030117|GO:0006810|GO:0005794|GO:0043231|GO:0044431|GO:0031982|GO:0005737|GO:0005798|GO:0030663|GO:0046907|GO:0000139|GO:0030659|GO:0016023|GO:0016192|GO:0030126|GO:0031410|GO:0048193|GO:0006890	localization|structural molecule activity|binding|cell|membrane|cellular localization|organelle membrane|cell periphery|plasma membrane|endomembrane system|intracellular|protein complex|protein binding|membrane coat|transport|Golgi apparatus|intracellular membrane-bounded organelle|Golgi apparatus part|vesicle|cytoplasm|Golgi-associated vesicle|COPI-coated vesicle membrane|intracellular transport…	-	-	-	-	10:144602472-144604964	0.801383958376853	47.3080599193483	-5.88344855655749	0.00127590505897467	0.087379715065982	-
GRMZM2G131358	-	-	-	-	-	-	-	-	7:65261699-65261897	0	17.0329623263685	-Inf	0.00128826231745446	0.0880553457915004	-
GRMZM2G340224	-	Putative calcium-dependent protein kinase family protein [Source:UniProtKB/TrEMBL;Acc:K7V0Y9]	GO:0008152|GO:0005488|GO:0003824|GO:0009987|GO:0044238|GO:0016740|GO:0044237|GO:0036094|GO:0043167|GO:0001882|GO:0019538|GO:0043169|GO:0016772|GO:0000166|GO:0046872|GO:0043412|GO:0044267|GO:0032549|GO:0016301|GO:0016773|GO:0017076|GO:0006796|GO:0004672|GO:0030554|GO:0016310|GO:0005524|GO:0005509|GO:0006464|GO:0004674|GO:0006468	metabolic process|binding|catalytic activity|cellular process|primary metabolic process|transferase activity|cellular metabolic process|small molecule binding|ion binding|nucleoside binding|protein metabolic process|cation binding|transferase activity, transferring phosphorus-containing groups|nucleotide binding|metal ion binding|macromolecule modification|cellular protein metabolic process|ribon…	-	-	-	-	8:119699671-119702660	0.149682589987039	40.4200244479792	-8.07701995696325	0.00129485781930851	0.0880988476769003	-
GRMZM2G372877	-	Uncharacterized protein [Source:UniProtKB/TrEMBL;Acc:K7VAR1]	GO:0005488|GO:0005515	binding|protein binding	-	-	-	-	9:92423342-92427821	0.196419657712697	15.809042879713	-6.33066689358821	0.00129186810394878	0.0880988476769003	-
GRMZM5G857770	-	Uncharacterized protein [Source:UniProtKB/TrEMBL;Acc:K7UN78]	-	-	-	-	-	-	6:100247463-100248001	0.359959734749896	27.9620631405132	-6.27949146649369	0.00129637785930127	0.0880988476769003	-
GRMZM2G077828	-	-	GO:0005215|GO:0051179|GO:0016020|GO:0009987|GO:0022857|GO:0022891|GO:0006810|GO:0055085|GO:0006811|GO:0005216	transporter activity|localization|membrane|cellular process|transmembrane transporter activity|substrate-specific transmembrane transporter activity|transport|transmembrane transport|ion transport|ion channel activity	-	-	-	-	5:16856621-16859292	0.121764785348504	9.60065044703452	-6.30096328417343	0.0013086348425552	0.0887611095320835	-
AC235544.1_FG002	-	Uncharacterized protein [Source:UniProtKB/TrEMBL;Acc:K7VL39]	-	-	-	-	-	-	9:149818087-149819467	0.0337756687008096	7.39347288923685	-7.77412404862461	0.00131394937264114	0.0889508485256567	-
GRMZM2G139223	-	Uncharacterized protein [Source:UniProtKB/TrEMBL;Acc:B4FJH0]	GO:0008152|GO:0005488|GO:0003824|GO:0009987|GO:0044238|GO:0016740|GO:0044237|GO:0036094|GO:0043167|GO:0001882|GO:0019538|GO:0016772|GO:0000166|GO:0043412|GO:0044267|GO:0032549|GO:0016301|GO:0016773|GO:0017076|GO:0006796|GO:0004672|GO:0030554|GO:0016310|GO:0005524|GO:0006464|GO:0004674|GO:0006468	metabolic process|binding|catalytic activity|cellular process|primary metabolic process|transferase activity|cellular metabolic process|small molecule binding|ion binding|nucleoside binding|protein metabolic process|transferase activity, transferring phosphorus-containing groups|nucleotide binding|macromolecule modification|cellular protein metabolic process|ribonucleoside binding|kinase activity…	-	-	-	-	8:171327198-171329310	4.3166825805988	286.367077645085	-6.05179882090539	0.00133967494367352	0.0905189926568545	-
GRMZM2G451464	-	DNA binding protein [Source:UniProtKB/TrEMBL;Acc:B6TVF6]	-	-	-	-	-	-	8:29833195-29834083	21.201320705573	0	Inf	0.00134727202004649	0.0908585851992418	-
GRMZM2G018366	-	-	-	-	-	-	-	-	7:130557888-130558578	0.16212672769821	32.957060008265	-7.66732179132921	0.00136050390451565	0.0915761656719505	-
GRMZM2G091540	-	Uncharacterized protein [Source:UniProtKB/TrEMBL;Acc:C0HFM5]	GO:0008152|GO:0003824|GO:0050896|GO:0051707|GO:0006950|GO:0043900|GO:0009607|GO:0009605|GO:0006955|GO:0016787|GO:0010112|GO:0002831|GO:0045087|GO:0006952|GO:0080134|GO:0031347|GO:0009814|GO:0045088|GO:0009627	metabolic process|catalytic activity|response to stimulus|response to other organism|response to stress|regulation of multi-organism process|response to biotic stimulus|response to external stimulus|immune response|hydrolase activity|regulation of systemic acquired resistance|regulation of response to biotic stimulus|innate immune response|defense response|regulation of response to stress|regulat…	-	-	-	-	3:204651106-204656000	0.799327513561873	9.62445167568935	-3.58984569576167	0.00136413844553588	0.09164624408431	-
GRMZM2G060949	-	Uncharacterized protein [Source:UniProtKB/TrEMBL;Acc:K7TVL2]	-	-	-	-	-	-	4:14544262-14563537	0.212958091834851	4.97749028641293	-4.54677704595029	0.00137149102478922	0.0919653697039876	-
GRMZM2G064626	-	Uncharacterized protein [Source:UniProtKB/TrEMBL;Acc:K7U358]	-	-	-	-	-	-	4:156899626-156900776	0.0241082585897635	19.2628966428975	-9.64208150367678	0.00137973225987986	0.092342762499308	-
GRMZM2G353497	-	Uncharacterized protein [Source:UniProtKB/TrEMBL;Acc:C0HDU7]	-	-	-	-	-	-	1:260398622-260400233	1.11839801065024	389.995300374175	-8.44587922906879	0.0013945655884019	0.0931590902891238	-
GRMZM2G437509	-	-	-	-	-	-	-	-	3:42865628-42866520	0	4.39701708526776	-Inf	0.0013994714010251	0.0933104157913682	-
GRMZM2G042421	-	-	GO:0050896|GO:0042221|GO:0006950|GO:0009628|GO:0009414|GO:0009415|GO:0009269	response to stimulus|response to chemical|response to stress|response to abiotic stimulus|response to water deprivation|response to water|response to desiccation	-	-	-	-	3:217635215-217636142	0.34322784570914	36.0079371668286	-6.7130045402415	0.00140485148126244	0.0934927337944486	-
GRMZM2G131309	-	Uncharacterized protein [Source:UniProtKB/TrEMBL;Acc:K7WAJ9]	GO:0008152|GO:0005215|GO:0051179|GO:0005488|GO:0003824|GO:0016020|GO:0009987|GO:0044238|GO:0022857|GO:0044237|GO:0036094|GO:0043167|GO:0009058|GO:0006807|GO:0016787|GO:0022891|GO:0044249|GO:0006810|GO:0006725|GO:0001882|GO:0006139|GO:0016021|GO:0043169|GO:0000166|GO:0016817|GO:0046872|GO:0006811|GO:0032549|GO:0016820|GO:0009116|GO:0016818|GO:0017076|GO:0006796|GO:0030554|GO:0009165|GO:0006812|GO:…	metabolic process|transporter activity|localization|binding|catalytic activity|membrane|cellular process|primary metabolic process|transmembrane transporter activity|cellular metabolic process|small molecule binding|ion binding|biosynthetic process|nitrogen compound metabolic process|hydrolase activity|substrate-specific transmembrane transporter activity|cellular biosynthetic process|transport|c…	-	-	-	-	9:93553687-93557972	0.446693181688755	23.7184956855957	-5.73058446796837	0.00140783463946574	0.0935151512959406	-
GRMZM2G054833	-	-	GO:0005488|GO:0005515	binding|protein binding	-	-	-	-	5:76665125-76667106	0.107677038242104	5.06348331270406	-5.55534765894038	0.00141342922946148	0.0937106230970167	-
GRMZM2G102200	-	Uncharacterized protein [Source:UniProtKB/TrEMBL;Acc:K7UJS1]	GO:0005488|GO:0005515	binding|protein binding	-	-	-	-	4:171702975-171703906	0.207103550598916	20.5401260422104	-6.63194893695325	0.00141611638246395	0.0937129601563878	-
GRMZM2G064562	-	-	GO:0005488|GO:0005515|GO:0005516	binding|protein binding|calmodulin binding	-	-	-	-	5:53562123-53564051	1.9325377022617	40.5184956278165	-4.39001214533801	0.00142565107425576	0.0941675844150469	-
GRMZM2G180319	-	Putative LOB domain-containing family protein; Ramosa 2 [Source:UniProtKB/TrEMBL;Acc:B6U7K7]	-	-	-	-	-	-	6:85751370-85752655	8.49261868365387	0	Inf	0.00143957463063928	0.0949098662267365	-
GRMZM2G062811	-	Uncharacterized protein [Source:UniProtKB/TrEMBL;Acc:K7TQ85]	GO:0008152|GO:0005576|GO:0005623|GO:0003824|GO:0009987|GO:0044238|GO:0071944|GO:0016740|GO:0048046|GO:0044237|GO:0016787|GO:0016798|GO:0005618|GO:0044262|GO:0005975|GO:0016757|GO:0004553|GO:0016758|GO:0005976|GO:0006073|GO:0016762	metabolic process|extracellular region|cell|catalytic activity|cellular process|primary metabolic process|cell periphery|transferase activity|apoplast|cellular metabolic process|hydrolase activity|hydrolase activity, acting on glycosyl bonds|cell wall|cellular carbohydrate metabolic process|carbohydrate metabolic process|transferase activity, transferring glycosyl groups|hydrolase activity, hydro…	-	-	-	-	10:68827214-68828425	0.21528397637729	46.9511861445517	-7.76877685196762	0.00146399385092171	0.0963400646254585	-
GRMZM2G164950	-	-	GO:0005488|GO:0005623|GO:0003824|GO:0009987|GO:0036094|GO:0043167|GO:0005622|GO:0043234|GO:0016787|GO:0005515|GO:0005875|GO:0001882|GO:0000166|GO:0007017|GO:0008092|GO:0016817|GO:0005871|GO:0032549|GO:0005856|GO:0008017|GO:0016818|GO:0017076|GO:0015631|GO:0007018|GO:0030554|GO:0005524|GO:0016462|GO:0017111|GO:0003774|GO:0003777	binding|cell|catalytic activity|cellular process|small molecule binding|ion binding|intracellular|protein complex|hydrolase activity|protein binding|microtubule associated complex|nucleoside binding|nucleotide binding|microtubule-based process|cytoskeletal protein binding|hydrolase activity, acting on acid anhydrides|kinesin complex|ribonucleoside binding|cytoskeleton|microtubule binding|hydrolas…	-	-	-	-	5:151455539-151459075	1.4446378693186	21.1123040319324	-3.86930423225335	0.00147105526453179	0.0966248158699337	-
GRMZM2G102347	-	Uncharacterized protein [Source:UniProtKB/TrEMBL;Acc:B4FPG4]	-	-	-	-	-	-	1:34409866-34413485	1.08415763455347	23.4244434014893	-4.43336832548219	0.00149468426039142	0.0979566222675902	-
GRMZM2G171349	-	Uncharacterized protein [Source:UniProtKB/TrEMBL;Acc:C4J8T4]	GO:0005215|GO:0051179|GO:0000003|GO:0005623|GO:0040007|GO:0032502|GO:0009987|GO:0009653|GO:0016043|GO:0005622|GO:0003006|GO:0048589|GO:0016049|GO:0048367|GO:0005319|GO:0009826|GO:0006810|GO:0048364|GO:0007275|GO:0010015|GO:0009888|GO:0009791|GO:0030154|GO:0009908|GO:0009932|GO:0000902|GO:0080147|GO:0010053|GO:0048767|GO:0008526|GO:0048768|GO:0010054|GO:0048765	transporter activity|localization|reproduction|cell|growth|developmental process|cellular process|anatomical structure morphogenesis|cellular component organization|intracellular|developmental process involved in reproduction|developmental growth|cell growth|shoot system development|lipid transporter activity|unidimensional cell growth|transport|root development|multicellular organism development…	-	-	-	-	5:76144448-76147519	1.61684522942692	42.9583324860639	-4.73168450302657	0.00149687520585485	0.0979566222675902	-
GRMZM2G092672	-	-	GO:0005488|GO:0005515	binding|protein binding	-	-	-	-	5:179977398-179979592	1.14374460521862	41.8485691810131	-5.19334145364655	0.00150297459709687	0.0979928345243709	-
GRMZM2G368662	-	-	-	-	-	-	-	-	3:54699621-54700547	3.65483458249351	80.0127850210418	-4.45235252614787	0.00150232844290579	0.0979928345243709	-
GRMZM2G346466	-	Receptor-like protein kinase [Source:UniProtKB/TrEMBL;Acc:E0XL18]	GO:0008152|GO:0005488|GO:0003824|GO:0009987|GO:0044238|GO:0016740|GO:0044237|GO:0036094|GO:0043167|GO:0005515|GO:0001882|GO:0019538|GO:0016772|GO:0000166|GO:0043412|GO:0044267|GO:0032549|GO:0016301|GO:0016773|GO:0017076|GO:0006796|GO:0004672|GO:0030554|GO:0016310|GO:0005524|GO:0006464|GO:0006468	metabolic process|binding|catalytic activity|cellular process|primary metabolic process|transferase activity|cellular metabolic process|small molecule binding|ion binding|protein binding|nucleoside binding|protein metabolic process|transferase activity, transferring phosphorus-containing groups|nucleotide binding|macromolecule modification|cellular protein metabolic process|ribonucleoside binding…	-	-	-	-	3:4333796-4338217	0.894647687694708	27.8788420647714	-4.96170716970063	0.00151254972045214	0.0984355101682097	-
AC191534.3_FG003	-	-	GO:0005488|GO:0043167|GO:0005515|GO:0043169|GO:0042393|GO:0046872|GO:0046914|GO:0008270	binding|ion binding|protein binding|cation binding|histone binding|metal ion binding|transition metal ion binding|zinc ion binding	-	-	-	-	7:27685032-27687705	0.0159490139840326	6.23265599208518	-8.6102360409812	0.00151691959026443	0.0984662268352833	-
GRMZM2G025833	-	Beta-amylase [Source:UniProtKB/TrEMBL;Acc:B4FW64]	GO:0008152|GO:0005623|GO:0003824|GO:0050896|GO:0009987|GO:0044238|GO:0042221|GO:0006950|GO:0044237|GO:0009628|GO:0005622|GO:0016787|GO:0016798|GO:0044262|GO:0005975|GO:0043231|GO:0009414|GO:0009415|GO:0005737|GO:0005829|GO:0004553|GO:0005634|GO:0005976|GO:0006073|GO:0000272|GO:0016161|GO:0005982|GO:0005983	metabolic process|cell|catalytic activity|response to stimulus|cellular process|primary metabolic process|response to chemical|response to stress|cellular metabolic process|response to abiotic stimulus|intracellular|hydrolase activity|hydrolase activity, acting on glycosyl bonds|cellular carbohydrate metabolic process|carbohydrate metabolic process|intracellular membrane-bounded organelle|respons…	K01177	beta-amylase[3.2.1.2]	zma01100|zma00500	Metabolic pathways - Zea mays (maize)|Starch and sucrose metabolism - Zea mays (maize)	5:30794884-30797302	14.8500202761113	1176.98540676846	-6.30848772167135	0.00151943819641754	0.0984662268352833	-
GRMZM2G181491	-	Uncharacterized protein [Source:UniProtKB/TrEMBL;Acc:K7UNF4]	GO:0005215|GO:0051179|GO:0016020|GO:0006810|GO:0016021|GO:0015833|GO:0006857	transporter activity|localization|membrane|transport|integral component of membrane|peptide transport|oligopeptide transport	-	-	-	-	4:198990490-198992455	0.458212344517425	9.49699485267752	-4.37338284029786	0.00152138094549959	0.0984662268352833	-
GRMZM2G014651	-	Uncharacterized protein [Source:UniProtKB/TrEMBL;Acc:C0PCY7]	GO:0008152|GO:0005623|GO:0003824|GO:0032502|GO:0009987|GO:0044238|GO:0009653|GO:0044237|GO:0016874|GO:0016043|GO:0005622|GO:0009058|GO:0006629|GO:0044249|GO:0006790|GO:0006725|GO:0007275|GO:0051186|GO:0005737|GO:0048229|GO:0006637|GO:0010208|GO:0044272|GO:0051188|GO:0006631|GO:0004467|GO:0009555|GO:0001676|GO:0080110|GO:0019752|GO:0031956|GO:0009108|GO:0010584|GO:0046949	metabolic process|cell|catalytic activity|developmental process|cellular process|primary metabolic process|anatomical structure morphogenesis|cellular metabolic process|ligase activity|cellular component organization|intracellular|biosynthetic process|lipid metabolic process|cellular biosynthetic process|sulfur compound metabolic process|cellular aromatic compound metabolic process|multicellular …	-	-	-	-	2:53829311-53831612	62.0095442728564	0.148901628441898	8.70198694465078	0.0015418462159897	0.0996083392699158	-
GRMZM2G127984	-	Uncharacterized protein [Source:UniProtKB/TrEMBL;Acc:B4FN11]	GO:0008152|GO:0005488|GO:0003824|GO:0009987|GO:0044238|GO:0016740|GO:0044237|GO:0036094|GO:0043167|GO:0001882|GO:0019538|GO:0016772|GO:0000166|GO:0043412|GO:0044267|GO:0032549|GO:0016301|GO:0016773|GO:0017076|GO:0006796|GO:0004672|GO:0030554|GO:0016310|GO:0005524|GO:0006464|GO:0006468|GO:0004713	metabolic process|binding|catalytic activity|cellular process|primary metabolic process|transferase activity|cellular metabolic process|small molecule binding|ion binding|nucleoside binding|protein metabolic process|transferase activity, transferring phosphorus-containing groups|nucleotide binding|macromolecule modification|cellular protein metabolic process|ribonucleoside binding|kinase activity…	-	-	-	-	5:175255995-175258512	1.72588803638929	37.4417218394818	-4.43923600128806	0.0015571383863329	0.100412693971226	-
GRMZM2G136236	-	Rho GDP-dissociation inhibitor 1; Uncharacterized protein [Source:UniProtKB/TrEMBL;Acc:B4FM63]	GO:0005623|GO:0030234|GO:0005622|GO:0005737|GO:0005094	cell|enzyme regulator activity|intracellular|cytoplasm|Rho GDP-dissociation inhibitor activity	-	-	-	-	6:142026746-142028320	1.04405062692169	235.536774705849	-7.81761684617508	0.00156397402275691	0.100669788736218	-
GRMZM2G021051	-	Uncharacterized protein [Source:UniProtKB/TrEMBL;Acc:B4FKY1]	GO:0008152|GO:0000003|GO:0005488|GO:0003824|GO:0040007|GO:0032502|GO:0050896|GO:0009987|GO:0044238|GO:0042221|GO:0009653|GO:0044237|GO:0048573|GO:0009628|GO:0016043|GO:0043167|GO:0003006|GO:0009058|GO:0016491|GO:0048589|GO:0016049|GO:0048367|GO:0006629|GO:0009826|GO:0044249|GO:0009725|GO:0016705|GO:0051213|GO:0007275|GO:0048575|GO:0010228|GO:0043169|GO:0055114|GO:0080167|GO:0009791|GO:0009739|GO:…	metabolic process|reproduction|binding|catalytic activity|growth|developmental process|response to stimulus|cellular process|primary metabolic process|response to chemical|anatomical structure morphogenesis|cellular metabolic process|photoperiodism, flowering|response to abiotic stimulus|cellular component organization|ion binding|developmental process involved in reproduction|biosynthetic proces…	-	-	zma01100|zma01110|zma00904	Metabolic pathways - Zea mays (maize)|Biosynthesis of secondary metabolites - Zea mays (maize)|Diterpenoid biosynthesis - Zea mays (maize)	2:234425722-234427421	0.03265545051298	5.56960512401771	-7.41410742449009	0.00156755219306655	0.100716653451974	-
GRMZM2G015793	-	Uncharacterized protein [Source:UniProtKB/TrEMBL;Acc:B6SRK8]	GO:0003824|GO:0016740|GO:0016746|GO:0016747	catalytic activity|transferase activity|transferase activity, transferring acyl groups|transferase activity, transferring acyl groups other than amino-acyl groups	-	-	-	-	6:3317515-3319393	0.958790805884968	40.6433893852635	-5.40566083331857	0.00159704333346839	0.102425258290573	-
GRMZM2G004440	-	Uncharacterized protein [Source:UniProtKB/TrEMBL;Acc:K7V7P6]	GO:0051179|GO:0009987|GO:0006810|GO:0055085	localization|cellular process|transport|transmembrane transport	-	-	-	-	8:169411937-169414538	0.165009445480381	4.96847613030519	-4.91218291922662	0.00161939542821765	0.103144949727087	-
GRMZM2G072292	-	Uncharacterized protein [Source:UniProtKB/TrEMBL;Acc:C0PF73]	GO:0008152|GO:0023052|GO:0005488|GO:0005623|GO:0003824|GO:0032502|GO:0016020|GO:0050896|GO:0009987|GO:0044238|GO:0042221|GO:0071944|GO:0016740|GO:0051716|GO:0044237|GO:0005886|GO:0036094|GO:0043167|GO:0009845|GO:0009725|GO:0001882|GO:0048364|GO:0007275|GO:0019538|GO:0016772|GO:0007165|GO:0007154|GO:0000166|GO:0009791|GO:0043412|GO:0044267|GO:0032549|GO:0009737|GO:0016301|GO:0090351|GO:0035556|GO:…	metabolic process|signaling|binding|cell|catalytic activity|developmental process|membrane|response to stimulus|cellular process|primary metabolic process|response to chemical|cell periphery|transferase activity|cellular response to stimulus|cellular metabolic process|plasma membrane|small molecule binding|ion binding|seed germination|response to hormone|nucleoside binding|root development|multic…	-	-	-	-	1:30807074-30809869	0.381428653754467	110.403446607571	-8.17715626983564	0.00161861018428819	0.103144949727087	-
GRMZM2G091822	-	Cytochrome P450-like protein; Uncharacterized protein [Source:UniProtKB/TrEMBL;Acc:Q94KE5]	GO:0008152|GO:0005488|GO:0003824|GO:0032502|GO:0009055|GO:0009987|GO:0009653|GO:0044237|GO:0016043|GO:0043167|GO:0009058|GO:0016491|GO:0004497|GO:0044249|GO:0006725|GO:0016705|GO:0007275|GO:0043169|GO:0046906|GO:0055114|GO:0046872|GO:0048229|GO:0010208|GO:0020037|GO:0009555|GO:0080110|GO:0018685|GO:0046914|GO:0010584|GO:0005506	metabolic process|binding|catalytic activity|developmental process|electron carrier activity|cellular process|anatomical structure morphogenesis|cellular metabolic process|cellular component organization|ion binding|biosynthetic process|oxidoreductase activity|monooxygenase activity|cellular biosynthetic process|cellular aromatic compound metabolic process|oxidoreductase activity, acting on paire…	-	-	-	-	1:14505716-14508042	280.998982694829	1.03779769447674	8.08089586124972	0.00161341653032466	0.103144949727087	-
GRMZM2G108077	-	-	GO:0008152|GO:0005488|GO:0003824|GO:0016209|GO:0050896|GO:0006950|GO:0004601|GO:0016491|GO:0046906|GO:0055114|GO:0006979|GO:0020037	metabolic process|binding|catalytic activity|antioxidant activity|response to stimulus|response to stress|peroxidase activity|oxidoreductase activity|tetrapyrrole binding|oxidation-reduction process|response to oxidative stress|heme binding	-	-	-	-	2:25511014-25515668	0.252216970768034	8.12698188503127	-5.00998242073273	0.00161994020879884	0.103144949727087	-
GRMZM2G171229	-	Choline-phosphate cytidylyltransferase B [Source:UniProtKB/TrEMBL;Acc:K7UFI0]	GO:0008152|GO:0003824|GO:0016740|GO:0009058|GO:0016772|GO:0016779	metabolic process|catalytic activity|transferase activity|biosynthetic process|transferase activity, transferring phosphorus-containing groups|nucleotidyltransferase activity	K00968|K00968	choline-phosphate cytidylyltransferase[2.7.7.15]|choline-phosphate cytidylyltransferase[2.7.7.15]	zma01100|zma01100|zma00564|zma00564	Metabolic pathways - Zea mays (maize)|Metabolic pathways - Zea mays (maize)|Glycerophospholipid metabolism - Zea mays (maize)|Glycerophospholipid metabolism - Zea mays (maize)	10:77120922-77123017	0.88794994492896	22.586641183602	-4.66884758404104	0.00164353233008474	0.104458894749163	-
GRMZM2G068275	-	Uncharacterized protein [Source:UniProtKB/TrEMBL;Acc:K7US30]	-	-	-	-	-	-	6:140126711-140128557	0.111194179292259	10.4178052320211	-6.54982629111681	0.00164992352596436	0.104676835835778	-
GRMZM2G091338	-	Uncharacterized protein [Source:UniProtKB/TrEMBL;Acc:B4FX49]	GO:0008152|GO:0005488|GO:0003824|GO:0009987|GO:0044238|GO:0016740|GO:0044237|GO:0036094|GO:0043167|GO:0001882|GO:0019538|GO:0016772|GO:0000166|GO:0043412|GO:0044267|GO:0032549|GO:0016301|GO:0016773|GO:0017076|GO:0006796|GO:0004672|GO:0030554|GO:0016310|GO:0005524|GO:0006464|GO:0004674|GO:0006468	metabolic process|binding|catalytic activity|cellular process|primary metabolic process|transferase activity|cellular metabolic process|small molecule binding|ion binding|nucleoside binding|protein metabolic process|transferase activity, transferring phosphorus-containing groups|nucleotide binding|macromolecule modification|cellular protein metabolic process|ribonucleoside binding|kinase activity…	-	-	-	-	3:189595701-189597734	0.245537986828613	20.2682946619408	-6.36713465882489	0.00166239301070143	0.10527893227987	-
GRMZM2G104363	-	Putative ENTH/ANTH/VHS superfamily protein [Source:UniProtKB/TrEMBL;Acc:K7V3D3]	GO:0051179|GO:0005488|GO:0005623|GO:0016020|GO:0009987|GO:0008289|GO:0016043|GO:0043167|GO:0005622|GO:0043234|GO:0005515|GO:0030117|GO:0006810|GO:0005543|GO:0030276|GO:0005737|GO:0006461|GO:0035091|GO:0016192|GO:0016050|GO:0030118|GO:0005545|GO:0048268	localization|binding|cell|membrane|cellular process|lipid binding|cellular component organization|ion binding|intracellular|protein complex|protein binding|membrane coat|transport|phospholipid binding|clathrin binding|cytoplasm|protein complex assembly|phosphatidylinositol binding|vesicle-mediated transport|vesicle organization|clathrin coat|1-phosphatidylinositol binding|clathrin coat assembly	-	-	-	-	8:102054056-102056271	0.176743980884247	13.6420466763161	-6.2702552096075	0.00167245575671878	0.10572672903565	-
GRMZM2G158188	-	Uncharacterized protein [Source:UniProtKB/TrEMBL;Acc:C0P8E6]	-	-	-	-	-	-	7:22593563-22596366	26.0423186570184	0.125588237311345	7.69601274654051	0.00168323291288253	0.106218008349005	-
GRMZM2G175779	-	Beta-galactosidase [Source:UniProtKB/TrEMBL;Acc:B8A2F0]	GO:0008152|GO:0005488|GO:0003824|GO:0030246|GO:0044238|GO:0016787|GO:0016798|GO:0005975|GO:0004553|GO:0004565	metabolic process|binding|catalytic activity|carbohydrate binding|primary metabolic process|hydrolase activity|hydrolase activity, acting on glycosyl bonds|carbohydrate metabolic process|hydrolase activity, hydrolyzing O-glycosyl compounds|beta-galactosidase activity	-	-	-	-	1:206831547-206835874	2.24245679588678	182.714535182955	-6.34836740675964	0.00169216132331544	0.10659108171715	-
GRMZM2G024680	-	-	-	-	-	-	-	-	1:244829629-244830954	0.262008812233128	19.7210276756511	-6.23397558799094	0.00169949808369627	0.106862746052774	-
GRMZM2G049758	-	-	-	-	-	-	-	-	3:20652487-20654650	0.0281883029537347	5.46767015082824	-7.59968577697758	0.00170626840257866	0.107097891314964	-
GRMZM2G130813	-	Uncharacterized protein [Source:UniProtKB/TrEMBL;Acc:K7U979]	-	-	-	-	-	-	4:241396627-241399667	5.7655579594543	0.00653848218147637	9.78428874268439	0.00172081644117658	0.107819523755847	-
GRMZM2G449359	-	Putative DUF827 domain containing family protein [Source:UniProtKB/TrEMBL;Acc:K7VI05]	-	-	-	-	-	-	9:154846017-154847988	0.0115562893743056	8.99401324866483	-9.60414296379756	0.0017472430741177	0.109281550005613	-
AC233885.1_FG002	-	Uncharacterized protein [Source:UniProtKB/TrEMBL;Acc:C0PAZ6]	-	-	-	-	-	-	5:16139720-16140665	1.17501629212674	215.777444270683	-7.52071949359793	0.00175827872459439	0.109583868729659	-
GRMZM2G427319	-	Uncharacterized protein [Source:UniProtKB/TrEMBL;Acc:K7UZ94]	GO:0016020|GO:0016021	membrane|integral component of membrane	-	-	-	-	4:164285834-164287977	0.342536594150433	14.4208509919815	-5.39575436857026	0.00175593800082179	0.109583868729659	-
GRMZM2G120244	-	-	GO:0005488|GO:0005623|GO:0003824|GO:0009987|GO:0036094|GO:0043167|GO:0005622|GO:0043234|GO:0016787|GO:0005515|GO:0005875|GO:0001882|GO:0000166|GO:0007017|GO:0008092|GO:0016817|GO:0005871|GO:0032549|GO:0005856|GO:0008017|GO:0016818|GO:0017076|GO:0015631|GO:0007018|GO:0030554|GO:0005524|GO:0016462|GO:0017111|GO:0003774|GO:0003777	binding|cell|catalytic activity|cellular process|small molecule binding|ion binding|intracellular|protein complex|hydrolase activity|protein binding|microtubule associated complex|nucleoside binding|nucleotide binding|microtubule-based process|cytoskeletal protein binding|hydrolase activity, acting on acid anhydrides|kinesin complex|ribonucleoside binding|cytoskeleton|microtubule binding|hydrolas…	-	-	-	-	3:172857047-172860024	9.79425038284894	0.0739583304185024	7.0490786109249	0.00179393235472159	0.111609122449211	-
GRMZM2G325653	-	MLO-like protein [Source:UniProtKB/TrEMBL;Acc:Q94CG9]	GO:0005488|GO:0016020|GO:0050896|GO:0009987|GO:0006950|GO:0009607|GO:0005515|GO:0006952|GO:0005516|GO:0016021|GO:0008219	binding|membrane|response to stimulus|cellular process|response to stress|response to biotic stimulus|protein binding|defense response|calmodulin binding|integral component of membrane|cell death	-	-	-	-	5:64702557-64709182	0.921947577012142	23.7985253198816	-4.69004364950093	0.00180033273949624	0.111810471613916	-
GRMZM2G152328	-	Actin-1 [Source:UniProtKB/TrEMBL;Acc:B6TQ08]	GO:0005488|GO:0005623|GO:0016020|GO:0071944|GO:0005886|GO:0036094|GO:0043167|GO:0005622|GO:0001882|GO:0043231|GO:0000166|GO:0005737|GO:0032549|GO:0005856|GO:0005739|GO:0017076|GO:0030554|GO:0005524	binding|cell|membrane|cell periphery|plasma membrane|small molecule binding|ion binding|intracellular|nucleoside binding|intracellular membrane-bounded organelle|nucleotide binding|cytoplasm|ribonucleoside binding|cytoskeleton|mitochondrion|purine nucleotide binding|adenyl nucleotide binding|ATP binding	-	-	-	-	5:10234132-10236831	11.3247827219192	555.287952605292	-5.6156808199016	0.00181936964982482	0.112794534535981	-
GRMZM2G072492	-	-	GO:0005488|GO:0003824|GO:0036094|GO:0043167|GO:0016787|GO:0001882|GO:0000166|GO:0016817|GO:0032549|GO:0016818|GO:0017076|GO:0005525|GO:0016462|GO:0019001|GO:0017111|GO:0003924	binding|catalytic activity|small molecule binding|ion binding|hydrolase activity|nucleoside binding|nucleotide binding|hydrolase activity, acting on acid anhydrides|ribonucleoside binding|hydrolase activity, acting on acid anhydrides, in phosphorus-containing anhydrides|purine nucleotide binding|GTP binding|pyrophosphatase activity|guanyl nucleotide binding|nucleoside-triphosphatase activity|GTPa…	-	-	-	-	1:36835337-36837386	0.0531619147081879	8.34561534107478	-7.29448155001687	0.00183274234863487	0.113424604406408	-
GRMZM2G117564	-	-	GO:0008152|GO:0003824|GO:0009987|GO:0044238|GO:0044237|GO:0009058|GO:0044249|GO:0044262|GO:0005975|GO:0009311|GO:0016051|GO:0005991|GO:0005992|GO:0009312	metabolic process|catalytic activity|cellular process|primary metabolic process|cellular metabolic process|biosynthetic process|cellular biosynthetic process|cellular carbohydrate metabolic process|carbohydrate metabolic process|oligosaccharide metabolic process|carbohydrate biosynthetic process|trehalose metabolic process|trehalose biosynthetic process|oligosaccharide biosynthetic process	-	-	-	-	2:213142636-213145421	0.0808292817552162	5.16434194882647	-5.99756269137433	0.00185678139700728	0.114711435327698	-
GRMZM2G466667	-	Uncharacterized protein [Source:UniProtKB/TrEMBL;Acc:K7VWI6]	-	-	-	-	-	-	8:118729763-118731859	0.130243258541288	9.55021063504328	-6.19625194801176	0.00187586055563576	0.115687888856992	-
GRMZM2G177142	-	Fasciclin-like arabinogalactan protein 8 [Source:UniProtKB/TrEMBL;Acc:K7UYV7]	-	-	-	-	-	-	6:95485769-95486821	0.310495745327971	30.2900613488923	-6.60812719034821	0.00187988741844264	0.115734253646213	-
GRMZM2G348151	-	Uncharacterized protein [Source:UniProtKB/TrEMBL;Acc:B4F8Z5]	GO:0051179|GO:0005623|GO:0009987|GO:0071944|GO:0005622|GO:0043234|GO:0000145|GO:0005938|GO:0006810|GO:0032940|GO:0005737|GO:0006887|GO:0016192	localization|cell|cellular process|cell periphery|intracellular|protein complex|exocyst|cell cortex|transport|secretion by cell|cytoplasm|exocytosis|vesicle-mediated transport	-	-	-	-	2:140066578-140069065	0.0141630301946224	6.70329916719323	-8.88659754780301	0.00188441767967523	0.115811394720632	-
GRMZM2G359566	-	Uncharacterized protein [Source:UniProtKB/TrEMBL;Acc:K7VZC2]	GO:0005488|GO:0009987|GO:0016043|GO:0005515|GO:0008092|GO:0003779|GO:0007010	binding|cellular process|cellular component organization|protein binding|cytoskeletal protein binding|actin binding|cytoskeleton organization	-	-	-	-	9:128715302-128720631	3.41704303096685	46.9076386109189	-3.77900255467902	0.00190869258198349	0.117099615385647	-
GRMZM2G136710	-	Uncharacterized protein [Source:UniProtKB/TrEMBL;Acc:B4FMW1]	-	-	-	-	-	-	3:191388234-191391377	0.198299440733722	4.18328295082867	-4.39888306912213	0.00196632274313834	0.1204261925425	-
GRMZM2G174263	-	-	GO:0003824|GO:0030234|GO:0016787|GO:0004857|GO:0016788|GO:0052689|GO:0030599	catalytic activity|enzyme regulator activity|hydrolase activity|enzyme inhibitor activity|hydrolase activity, acting on ester bonds|carboxylic ester hydrolase activity|pectinesterase activity	-	-	-	-	1:147620740-147621505	0.073126350417404	14.6832287570967	-7.64956216608255	0.00197278849660507	0.120613148603858	-
GRMZM2G315079	-	Cys2/His2 zinc-finger transcription factor [Source:UniProtKB/TrEMBL;Acc:K7U2U4]	GO:0005488|GO:0005623|GO:0043167|GO:0005622|GO:0043169|GO:0046872|GO:0046914|GO:0008270	binding|cell|ion binding|intracellular|cation binding|metal ion binding|transition metal ion binding|zinc ion binding	-	-	-	-	4:152655659-152657450	0.0312582502342252	10.6725788620176	-8.41545608586619	0.00198411045510182	0.121095846739876	-
GRMZM2G129064	-	Pollen-specific protein NTP303; Uncharacterized protein [Source:UniProtKB/TrEMBL;Acc:C0HI06]	GO:0008152|GO:0005488|GO:0003824|GO:0043167|GO:0016491|GO:0043169|GO:0055114|GO:0046872|GO:0046914|GO:0005507	metabolic process|binding|catalytic activity|ion binding|oxidoreductase activity|cation binding|oxidation-reduction process|metal ion binding|transition metal ion binding|copper ion binding	-	-	-	-	6:155204847-155207309	7.02300227741264	1212.05905242329	-7.43115637135941	0.00199345740762942	0.121456548053118	-
GRMZM2G168449	-	Uncharacterized protein [Source:UniProtKB/TrEMBL;Acc:B4FMA0]	GO:0005488	binding	-	-	-	-	6:86707001-86715646	2.13205040844307	52.5333911019404	-4.62292126192246	0.00200007129206532	0.121649775075739	-
GRMZM2G119475	-	Uncharacterized protein [Source:UniProtKB/TrEMBL;Acc:K7U606]	-	-	-	-	-	-	4:219902697-219903371	0.537569908058843	98.5046638191631	-7.51759584046545	0.00200766583732363	0.1216927879234	-
GRMZM2G406588	-	Uncharacterized protein [Source:UniProtKB/TrEMBL;Acc:B6T1Q6]	-	-	-	-	-	-	10:147729029-147729810	49.6208434451792	0.248779996592274	7.63993195908028	0.00200545258388237	0.1216927879234	-
GRMZM2G023020	-	Uncharacterized protein [Source:UniProtKB/TrEMBL;Acc:B4FQ62]	GO:0003824|GO:0016020|GO:0016740	catalytic activity|membrane|transferase activity	-	-	-	-	2:63554418-63558011	24.4806200607106	554.985408722498	-4.50273783655689	0.00204843740918616	0.123951508845583	-
GRMZM2G055313	-	Uncharacterized protein [Source:UniProtKB/TrEMBL;Acc:B4FYK5]	GO:0003824|GO:0016020|GO:0016740|GO:0016757|GO:0016758|GO:0008194|GO:0008375	catalytic activity|membrane|transferase activity|transferase activity, transferring glycosyl groups|transferase activity, transferring hexosyl groups|UDP-glycosyltransferase activity|acetylglucosaminyltransferase activity	-	-	-	-	3:4706846-4710504	1.77739686283839	19.2533605741	-3.43727253071755	0.00206328662347178	0.124211963714218	-
GRMZM2G108576	-	Uncharacterized protein [Source:UniProtKB/TrEMBL;Acc:B4FX92]	GO:0003824|GO:0016740|GO:0016757	catalytic activity|transferase activity|transferase activity, transferring glycosyl groups	-	-	-	-	1:62503200-62504747	0.685885417278215	45.1794771882651	-6.04155618328051	0.00205937305930326	0.124211963714218	-
GRMZM2G403190	-	Uncharacterized protein [Source:UniProtKB/TrEMBL;Acc:K7W6J5]	-	-	-	-	-	-	9:19236328-19237121	0.382639890959268	24.9197098982632	-6.02515617784909	0.00206066742192333	0.124211963714218	-
GRMZM5G886799	-	Uncharacterized protein [Source:UniProtKB/TrEMBL;Acc:B4F9G7]	-	-	-	-	-	-	1:224131418-224135924	0.136980096252564	6.68302970995622	-5.60846410356443	0.00206870653283217	0.124326448056502	-
GRMZM2G102605	-	Cold acclimation protein COR413-TM1; Uncharacterized protein [Source:UniProtKB/TrEMBL;Acc:B7ZY82]	GO:0005623|GO:0016020|GO:0050896|GO:0009987|GO:0031090|GO:0042221|GO:0006950|GO:0051716|GO:0009605|GO:0009628|GO:0005622|GO:0019866|GO:0009409|GO:0009725|GO:0043231|GO:0016021|GO:0042170|GO:0007154|GO:0009266|GO:0009579|GO:0009414|GO:0009415|GO:0005737|GO:0009991|GO:0042651|GO:0009526|GO:0070417|GO:0055035|GO:0009737|GO:0009536|GO:0031969|GO:0009528|GO:0031351|GO:0042631|GO:0009631|GO:0009941|GO:…	cell|membrane|response to stimulus|cellular process|organelle membrane|response to chemical|response to stress|cellular response to stimulus|response to external stimulus|response to abiotic stimulus|intracellular|organelle inner membrane|response to cold|response to hormone|intracellular membrane-bounded organelle|integral component of membrane|plastid membrane|cell communication|response to tem…	-	-	-	-	6:165096684-165100062	0.936871952359011	27.5105841869566	-4.87599108538115	0.00207827366121863	0.124689362716713	-
GRMZM2G173738	-	Putative uncharacterized protein [Source:UniProtKB/TrEMBL;Acc:B6TB65]	-	-	-	-	-	-	2:89897721-89899192	0.373428354773487	150.467889695268	-8.65440845204625	0.00208667518780206	0.124981233536524	-
GRMZM2G096435	-	Oleosin Bn-V [Source:UniProtKB/TrEMBL;Acc:B6UIA7]	GO:0005623|GO:0016020|GO:0005622|GO:0016021|GO:0005811|GO:0012511	cell|membrane|intracellular|integral component of membrane|lipid particle|monolayer-surrounded lipid storage body	-	-	-	-	8:72608489-72609397	2.30958922904448	117.537729596125	-5.66934384125468	0.00210816101794229	0.125997995760192	-
GRMZM2G173729	-	-	GO:0005085|GO:0005089	guanyl-nucleotide exchange factor activity|Rho guanyl-nucleotide exchange factor activity	-	-	-	-	5:135493464-135496423	0.276038708329118	98.9293394843113	-8.48538404714351	0.00211078197662668	0.125997995760192	-
GRMZM2G101140	-	Uncharacterized protein [Source:UniProtKB/TrEMBL;Acc:C0P847]	-	-	-	-	-	-	1:220880164-220880937	186.525122218203	0.160986859772511	10.1782113021711	0.00220577085437434	0.131446088451738	-
GRMZM2G454327	-	Uncharacterized protein [Source:UniProtKB/TrEMBL;Acc:K7V1Z6]	GO:0005215|GO:0051179|GO:0016020|GO:0022857|GO:0022891|GO:0006810|GO:0006811|GO:0008509|GO:0015297|GO:0006820|GO:0005452	transporter activity|localization|membrane|transmembrane transporter activity|substrate-specific transmembrane transporter activity|transport|ion transport|anion transmembrane transporter activity|antiporter activity|anion transport|inorganic anion exchanger activity	-	-	-	-	8:79458103-79458955	0	13.1529027841009	-Inf	0.00223767218711534	0.133122659508892	-
zma-MIR398b	-	-	-	-	-	-	-	-	7:38552630-38552737	20.9440142327795	0	Inf	0.00224386311037784	0.133266612763919	-
GRMZM2G001405	-	-	GO:0008152|GO:0003824|GO:0009987|GO:0044237|GO:0009058|GO:0006807|GO:0044249|GO:0009308|GO:0006596	metabolic process|catalytic activity|cellular process|cellular metabolic process|biosynthetic process|nitrogen compound metabolic process|cellular biosynthetic process|amine metabolic process|polyamine biosynthetic process	-	-	-	-	2:226372824-226374149	0	6.17948259347123	-Inf	0.00225954513136601	0.133816200955454	-
GRMZM2G464363	-	-	-	-	-	-	-	-	2:107028111-107031729	0.444524840523451	7.46165988181883	-4.06916065481132	0.00226069024762029	0.133816200955454	-
GRMZM2G048010	-	-	-	-	-	-	-	-	3:215461629-215463611	0.0961443682375145	5.90285003040407	-5.9400655258928	0.00228386650295218	0.13451212413554	-
GRMZM2G078058	-	Uncharacterized protein [Source:UniProtKB/TrEMBL;Acc:C4J1G8]	-	-	-	-	-	-	3:6294650-6296594	0.903068187976491	23.770346013134	-4.71818416839957	0.00228377232007728	0.13451212413554	-
GRMZM6G036147	-	Uncharacterized protein [Source:UniProtKB/TrEMBL;Acc:C0PAY6]	GO:0008152|GO:0003824|GO:0044238|GO:0016787|GO:0006629|GO:0016788	metabolic process|catalytic activity|primary metabolic process|hydrolase activity|lipid metabolic process|hydrolase activity, acting on ester bonds	-	-	-	-	scaffold_98:100-1334	0.555778276219561	124.251872250919	-7.80454243059269	0.00228345594305262	0.13451212413554	-
GRMZM2G538064	-	Uncharacterized protein [Source:UniProtKB/TrEMBL;Acc:B4FXE0]	GO:0008152|GO:0005576|GO:0003824|GO:0009987|GO:0044238|GO:0044237|GO:0016787|GO:0016798|GO:0044262|GO:0005975|GO:0004553|GO:0005976|GO:0006073|GO:0008810|GO:0000272|GO:0030245|GO:0030243	metabolic process|extracellular region|catalytic activity|cellular process|primary metabolic process|cellular metabolic process|hydrolase activity|hydrolase activity, acting on glycosyl bonds|cellular carbohydrate metabolic process|carbohydrate metabolic process|hydrolase activity, hydrolyzing O-glycosyl compounds|polysaccharide metabolic process|cellular glucan metabolic process|cellulase activi…	-	-	-	-	5:212039305-212041414	1.72411596377288	385.144494775342	-7.80339918033386	0.00230493652063592	0.135527199278256	-
GRMZM2G062844	-	Uncharacterized protein [Source:UniProtKB/TrEMBL;Acc:K7TXJ3]	GO:0051179|GO:0009987|GO:0006810|GO:0055085	localization|cellular process|transport|transmembrane transport	-	-	-	-	10:147430313-147433148	0.145273322182897	6.77112212796858	-5.54255324315276	0.00232275261578106	0.136121777672423	-
GRMZM2G375733	-	Uncharacterized protein [Source:UniProtKB/TrEMBL;Acc:K7TZ30]	-	-	-	-	-	-	4:68038685-68039894	0.46416143850834	20.5812143834537	-5.4705576281695	0.00231988579221661	0.136121777672423	-
GRMZM2G053637	-	Uncharacterized protein [Source:UniProtKB/TrEMBL;Acc:C0PIQ6]	GO:0005623|GO:0016020|GO:0050896|GO:0042221|GO:0006950|GO:0071944|GO:0005886|GO:0009628|GO:0009414|GO:0009415|GO:0010038|GO:0009269|GO:0046686	cell|membrane|response to stimulus|response to chemical|response to stress|cell periphery|plasma membrane|response to abiotic stimulus|response to water deprivation|response to water|response to metal ion|response to desiccation|response to cadmium ion	-	-	-	-	7:27820471-27822032	0.175624216238208	39.8386278036361	-7.82553235903842	0.00233014609900248	0.136328978222764	-
GRMZM2G133555	-	Uncharacterized protein [Source:UniProtKB/TrEMBL;Acc:B4FXU6]	GO:0005488|GO:0005515	binding|protein binding	-	-	-	-	1:234118201-234121258	0.567281009618531	30.0586403326314	-5.72757237293701	0.00233724533587583	0.136518306907736	-
GRMZM2G051491	-	-	-	-	-	-	-	-	2:152242069-152244277	3.69818543109973	91.2344039000453	-4.6246884879131	0.00239075354626604	0.139413281877804	-
GRMZM2G036832	-	-	GO:0005488|GO:0005623|GO:0016020|GO:0071944|GO:0005886|GO:0005515|GO:0031226|GO:0005887|GO:0016021	binding|cell|membrane|cell periphery|plasma membrane|protein binding|intrinsic component of plasma membrane|integral component of plasma membrane|integral component of membrane	-	-	-	-	2:183268906-183275022	0.141994628990334	5.15538909274965	-5.18217305094813	0.00242464346855918	0.140462378511384	-
GRMZM2G056627	-	Brittle stalk-2-like protein 5 [Source:UniProtKB/TrEMBL;Acc:A1DZD6]	GO:0040007|GO:0016020|GO:0009987|GO:0016043|GO:0016049|GO:0042546|GO:0031225|GO:0071555|GO:0009832|GO:0009664|GO:0010215	growth|membrane|cellular process|cellular component organization|cell growth|cell wall biogenesis|anchored component of membrane|cell wall organization|plant-type cell wall biogenesis|plant-type cell wall organization|cellulose microfibril organization	-	-	-	-	7:154158439-154160973	0.0462549830055587	65.4040108588743	-10.4655546012702	0.00242069229734487	0.140462378511384	-
GRMZM2G131629	-	-	GO:0008152|GO:0005488|GO:0003824|GO:0009987|GO:0044238|GO:0016740|GO:0044237|GO:0036094|GO:0043167|GO:0001882|GO:0019538|GO:0016772|GO:0000166|GO:0043412|GO:0044267|GO:0032549|GO:0016301|GO:0016773|GO:0017076|GO:0006796|GO:0004672|GO:0030554|GO:0016310|GO:0005524|GO:0006464|GO:0004674|GO:0006468	metabolic process|binding|catalytic activity|cellular process|primary metabolic process|transferase activity|cellular metabolic process|small molecule binding|ion binding|nucleoside binding|protein metabolic process|transferase activity, transferring phosphorus-containing groups|nucleotide binding|macromolecule modification|cellular protein metabolic process|ribonucleoside binding|kinase activity…	-	-	-	-	1:275713522-275717742	0.453150143563111	54.1140020905723	-6.89986899009062	0.00241362292633402	0.140462378511384	-
GRMZM2G470666	-	-	GO:0005488|GO:0005515	binding|protein binding	-	-	-	-	5:116937650-116973724	0.159835858401884	6.12892113068159	-5.2609701284105	0.00242212656144995	0.140462378511384	-
GRMZM2G109496	-	Uncharacterized protein [Source:UniProtKB/TrEMBL;Acc:B4FR17]	GO:0008152|GO:0005488|GO:0003824|GO:0009987|GO:0044238|GO:0044237|GO:0043167|GO:0016787|GO:0019538|GO:0043169|GO:0016788|GO:0046872|GO:0043412|GO:0044267|GO:0042578|GO:0006796|GO:0016791|GO:0016311|GO:0006464|GO:0006470|GO:0004721|GO:0004722	metabolic process|binding|catalytic activity|cellular process|primary metabolic process|cellular metabolic process|ion binding|hydrolase activity|protein metabolic process|cation binding|hydrolase activity, acting on ester bonds|metal ion binding|macromolecule modification|cellular protein metabolic process|phosphoric ester hydrolase activity|phosphate-containing compound metabolic process|phosph…	-	-	-	-	10:128345389-128350703	11.7078894627569	0.0215557470329394	9.08519275350556	0.0024391291407675	0.141070287359152	-
GRMZM2G062034	-	-	GO:0005488|GO:0005623|GO:0003824|GO:0009987|GO:0036094|GO:0043167|GO:0005622|GO:0043234|GO:0016787|GO:0005515|GO:0005875|GO:0001882|GO:0000166|GO:0007017|GO:0008092|GO:0016817|GO:0005871|GO:0032549|GO:0005856|GO:0008017|GO:0016818|GO:0017076|GO:0015631|GO:0007018|GO:0030554|GO:0005524|GO:0016462|GO:0017111|GO:0003774|GO:0003777	binding|cell|catalytic activity|cellular process|small molecule binding|ion binding|intracellular|protein complex|hydrolase activity|protein binding|microtubule associated complex|nucleoside binding|nucleotide binding|microtubule-based process|cytoskeletal protein binding|hydrolase activity, acting on acid anhydrides|kinesin complex|ribonucleoside binding|cytoskeleton|microtubule binding|hydrolas…	-	-	-	-	5:151443633-151445129	1.19843608653353	20.8790306160289	-4.1228298549874	0.00244550656482628	0.141189872556501	-
GRMZM2G090627	-	Uncharacterized protein [Source:UniProtKB/TrEMBL;Acc:K7U642]	GO:0051179|GO:0016020|GO:0009987|GO:0006810|GO:0055085	localization|membrane|cellular process|transport|transmembrane transport	-	-	-	-	10:138116303-138119551	0.333015147435979	7.93585737516478	-4.57472639161648	0.00244918761325301	0.141189872556501	-
GRMZM2G167669	-	Uncharacterized protein [Source:UniProtKB/TrEMBL;Acc:B4FZG0]	GO:0008152|GO:0003824|GO:0044238|GO:0016787|GO:0016798|GO:0005975|GO:0004553	metabolic process|catalytic activity|primary metabolic process|hydrolase activity|hydrolase activity, acting on glycosyl bonds|carbohydrate metabolic process|hydrolase activity, hydrolyzing O-glycosyl compounds	-	-	-	-	1:216744899-216748375	0.533263765648422	11.4011249844269	-4.41818307367518	0.00245774070315707	0.141250671670126	-
GRMZM5G852794	-	-	-	-	-	-	-	-	2:113164643-113165084	0	7.15499679027028	-Inf	0.00245823654641257	0.141250671670126	-
GRMZM2G133398	-	Regulatory protein viviparous-1 [Source:UniProtKB/Swiss-Prot;Acc:P26307]	GO:0008152|GO:0000003|GO:0023052|GO:0005488|GO:0005623|GO:0032502|GO:0050896|GO:0009987|GO:0048522|GO:0044238|GO:0042221|GO:0003700|GO:0051716|GO:0044237|GO:0016043|GO:0005622|GO:0003006|GO:0009058|GO:0006807|GO:0005515|GO:0048367|GO:0006629|GO:0044249|GO:0001076|GO:0009725|GO:0080090|GO:0006725|GO:0043231|GO:0007275|GO:0006139|GO:0009793|GO:0051301|GO:0051171|GO:0007165|GO:0007154|GO:0003676|GO:…	metabolic process|reproduction|signaling|binding|cell|developmental process|response to stimulus|cellular process|positive regulation of cellular process|primary metabolic process|response to chemical|transcription factor activity, sequence-specific DNA binding|cellular response to stimulus|cellular metabolic process|cellular component organization|intracellular|developmental process involved in …	-	-	-	-	3:162842569-162847653	0.0121454432826825	0.808930214863739	-6.05752819766498	0.00248413595086305	0.142507136739608	-
GRMZM2G148074	-	Uncharacterized protein [Source:UniProtKB/TrEMBL;Acc:B4FYT2]	GO:0008152|GO:0005488|GO:0005623|GO:0050896|GO:0009987|GO:0044238|GO:0042221|GO:0003700|GO:0044237|GO:0009628|GO:0005622|GO:0009058|GO:0006807|GO:0044249|GO:0009725|GO:0080090|GO:0006725|GO:0043231|GO:0006139|GO:0051171|GO:0003676|GO:0010468|GO:0009059|GO:0016070|GO:0003677|GO:0009416|GO:0051252|GO:0005634|GO:0043565|GO:0006351|GO:0032774|GO:0009639|GO:0006355|GO:2001141|GO:0010218|GO:0009641	metabolic process|binding|cell|response to stimulus|cellular process|primary metabolic process|response to chemical|transcription factor activity, sequence-specific DNA binding|cellular metabolic process|response to abiotic stimulus|intracellular|biosynthetic process|nitrogen compound metabolic process|cellular biosynthetic process|response to hormone|regulation of primary metabolic process|cellu…	-	-	-	-	1:93082039-93083670	0.624909943749034	9.42188613489806	-3.91429569491671	0.00252909326737722	0.144616663240414	-
GRMZM2G375975	-	Putative MAP kinase family protein [Source:UniProtKB/TrEMBL;Acc:K7VK23]	GO:0008152|GO:0023052|GO:0005488|GO:0003824|GO:0004871|GO:0050896|GO:0009987|GO:0044238|GO:0016740|GO:0051716|GO:0044237|GO:0036094|GO:0043167|GO:0001882|GO:0004702|GO:0019538|GO:0016772|GO:0007165|GO:0007154|GO:0000166|GO:0023014|GO:0000165|GO:0043412|GO:0044267|GO:0032549|GO:0016301|GO:0035556|GO:0004707|GO:0016773|GO:0017076|GO:0006796|GO:0004672|GO:0030554|GO:0016310|GO:0005524|GO:0006464|GO:…	metabolic process|signaling|binding|catalytic activity|signal transducer activity|response to stimulus|cellular process|primary metabolic process|transferase activity|cellular response to stimulus|cellular metabolic process|small molecule binding|ion binding|nucleoside binding|receptor signaling protein serine/threonine kinase activity|protein metabolic process|transferase activity, transferring …	-	-	-	-	8:146365916-146371609	0.304593042135456	44.146246517399	-7.17926398291421	0.00252803032516052	0.144616663240414	-
GRMZM2G007685	-	EXPB10 [Source:UniProtKB/TrEMBL;Acc:Q19K79]	GO:0005576|GO:0000003|GO:0019953	extracellular region|reproduction|sexual reproduction	-	-	-	-	3:53557663-53558609	0	3.09769395968557	-Inf	0.00256124055295841	0.146218285396517	-
GRMZM2G166889	-	Uncharacterized protein [Source:UniProtKB/TrEMBL;Acc:K7W9F6]	GO:0005488|GO:0003824|GO:0036094|GO:0043167|GO:0016787|GO:0001882|GO:0000166|GO:0016817|GO:0032549|GO:0016818|GO:0017076|GO:0030554|GO:0005524|GO:0016462|GO:0017111|GO:0016887	binding|catalytic activity|small molecule binding|ion binding|hydrolase activity|nucleoside binding|nucleotide binding|hydrolase activity, acting on acid anhydrides|ribonucleoside binding|hydrolase activity, acting on acid anhydrides, in phosphorus-containing anhydrides|purine nucleotide binding|adenyl nucleotide binding|ATP binding|pyrophosphatase activity|nucleoside-triphosphatase activity|ATPa…	-	-	-	-	9:69809826-69814434	0.0300746923268185	36.030964081557	-10.2264715609055	0.00256846485132954	0.146394211155295	-
GRMZM2G169033	-	Putative laccase family protein [Source:UniProtKB/TrEMBL;Acc:K7U2C8]	GO:0008152|GO:0005576|GO:0005488|GO:0003824|GO:0009987|GO:0048046|GO:0044237|GO:0043167|GO:0016491|GO:0009698|GO:0006725|GO:0019748|GO:0043169|GO:0055114|GO:0016679|GO:0016682|GO:0046872|GO:0019439|GO:0052716|GO:0046274|GO:0046914|GO:0005507	metabolic process|extracellular region|binding|catalytic activity|cellular process|apoplast|cellular metabolic process|ion binding|oxidoreductase activity|phenylpropanoid metabolic process|cellular aromatic compound metabolic process|secondary metabolic process|cation binding|oxidation-reduction process|oxidoreductase activity, acting on diphenols and related substances as donors|oxidoreductase a…	-	-	-	-	4:181560320-181563810	0.319924979053842	7.70425960473254	-4.58985077293941	0.00257323505716975	0.146429920209766	-
GRMZM2G013331	-	rRNA N-glycosidase [Source:UniProtKB/TrEMBL;Acc:B6TDH0]	GO:0008152|GO:0003824|GO:0050896|GO:0009987|GO:0048519|GO:0044238|GO:0006950|GO:0044237|GO:0009058|GO:0006807|GO:0016787|GO:0016798|GO:0044249|GO:0080090|GO:0006952|GO:0019538|GO:0051171|GO:0010468|GO:0016799|GO:0009059|GO:0044267|GO:0051246|GO:0043043|GO:0006412|GO:0017148|GO:0006417|GO:0010608|GO:0030598	metabolic process|catalytic activity|response to stimulus|cellular process|negative regulation of biological process|primary metabolic process|response to stress|cellular metabolic process|biosynthetic process|nitrogen compound metabolic process|hydrolase activity|hydrolase activity, acting on glycosyl bonds|cellular biosynthetic process|regulation of primary metabolic process|defense response|pr…	-	-	-	-	7:114698804-114699852	6.61498241062642	0	Inf	0.00260237114046295	0.147849825340321	-
GRMZM2G066464	-	Uncharacterized protein [Source:UniProtKB/TrEMBL;Acc:K7U5P1]	GO:0051179|GO:0005623|GO:0009987|GO:0071944|GO:0005622|GO:0043234|GO:0000145|GO:0005938|GO:0006810|GO:0032940|GO:0005737|GO:0006887|GO:0016192	localization|cell|cellular process|cell periphery|intracellular|protein complex|exocyst|cell cortex|transport|secretion by cell|cytoplasm|exocytosis|vesicle-mediated transport	-	-	-	-	4:215569623-215571863	0.0858304248714433	8.73492479707434	-6.6691623322323	0.00261404367059112	0.148274599087238	-
GRMZM2G405684	-	Uncharacterized protein [Source:UniProtKB/TrEMBL;Acc:B6TNA1]	-	-	-	-	-	-	6:272350-272969	73.5380745578933	0.144398824605871	8.99228859397198	0.00262326282904884	0.148559073482256	-
GRMZM2G059785	-	Uncharacterized protein [Source:UniProtKB/TrEMBL;Acc:K7VCH0]	GO:0005576|GO:0000003|GO:0019953	extracellular region|reproduction|sexual reproduction	-	-	-	-	9:116467631-116469153	0.412315334808717	81.7277573491952	-7.63093421769695	0.0026349414097332	0.148981695259443	-
GRMZM2G338735	-	-	-	-	-	-	-	-	3:4574663-4576613	0.034724427206447	5.28483869982261	-7.24976473255696	0.00266752222736511	0.150582908100045	-
GRMZM5G804160	-	Uncharacterized protein [Source:UniProtKB/TrEMBL;Acc:K7UFC1]	-	-	-	-	-	-	4:101395390-101395734	1.00022623138877	33.4726789545744	-5.06458576929256	0.00267319420894968	0.150662419387342	-
GRMZM2G026568	-	-	-	-	-	-	-	-	2:122429137-122431230	0.0470400894600831	4.21114094692536	-6.48417654923479	0.00274566958818519	0.154500751444727	-
GRMZM2G000376	-	MLO-like protein [Source:UniProtKB/TrEMBL;Acc:B7ZZR3]	GO:0000003|GO:0005488|GO:0005623|GO:0016020|GO:0050896|GO:0009987|GO:0006950|GO:0009607|GO:0012505|GO:0005622|GO:0005515|GO:0006952|GO:0010483|GO:0005516|GO:0016021|GO:0005737|GO:0008219	reproduction|binding|cell|membrane|response to stimulus|cellular process|response to stress|response to biotic stimulus|endomembrane system|intracellular|protein binding|defense response|pollen tube reception|calmodulin binding|integral component of membrane|cytoplasm|cell death	-	-	-	-	6:82184848-82194788	0.526787108273034	25.3473307312042	-5.58846997825786	0.0027642209255937	0.155297359409587	-
GRMZM2G050427	-	Protein kinase; Uncharacterized protein [Source:UniProtKB/TrEMBL;Acc:B6SZP3]	GO:0008152|GO:0005488|GO:0003824|GO:0009987|GO:0044238|GO:0016740|GO:0044237|GO:0036094|GO:0043167|GO:0001882|GO:0019538|GO:0016772|GO:0000166|GO:0043412|GO:0044267|GO:0032549|GO:0016301|GO:0016773|GO:0017076|GO:0006796|GO:0004672|GO:0030554|GO:0016310|GO:0005524|GO:0006464|GO:0004674|GO:0006468	metabolic process|binding|catalytic activity|cellular process|primary metabolic process|transferase activity|cellular metabolic process|small molecule binding|ion binding|nucleoside binding|protein metabolic process|transferase activity, transferring phosphorus-containing groups|nucleotide binding|macromolecule modification|cellular protein metabolic process|ribonucleoside binding|kinase activity…	-	-	-	-	7:23611958-23613731	0.40077214558495	39.629715429363	-6.6276565554926	0.00279054879042436	0.156527639930184	-
GRMZM2G434792	-	-	GO:0005488|GO:0003824|GO:0016829|GO:0048037|GO:0036094|GO:0043167|GO:0030976|GO:0016830|GO:0050662|GO:0043169|GO:0046872|GO:0016831|GO:0000287	binding|catalytic activity|lyase activity|cofactor binding|small molecule binding|ion binding|thiamine pyrophosphate binding|carbon-carbon lyase activity|coenzyme binding|cation binding|metal ion binding|carboxy-lyase activity|magnesium ion binding	-	-	-	-	7:174791663-174793888	0.037738440814371	5.39861486625277	-7.1604106709022	0.00280628394638935	0.157160795717127	-
GRMZM2G339994	-	General stress protein 39; Short-chain dehydrogenase/reductase SDR family protein; Uncharacterized protein [Source:UniProtKB/TrEMBL;Acc:B4FNZ9]	GO:0008152|GO:0005488|GO:0003824|GO:0036094|GO:0016491|GO:0055114|GO:0000166	metabolic process|binding|catalytic activity|small molecule binding|oxidoreductase activity|oxidation-reduction process|nucleotide binding	-	-	-	-	2:210699275-210701247	0	0.37749628133521	-Inf	0.00281441029262228	0.157366504621339	-
GRMZM2G072886	EXPB9	Expansin-B9 [Source:UniProtKB/Swiss-Prot;Acc:Q07154]	GO:0005576|GO:0000003|GO:0005623|GO:0016020|GO:0019953|GO:0071944|GO:0005618	extracellular region|reproduction|cell|membrane|sexual reproduction|cell periphery|cell wall	-	-	-	-	9:117765965-117767293	2.17883644105315	478.888140292486	-7.77998699574327	0.00284588969175546	0.158875276346373	-
GRMZM2G020610	-	Uncharacterized protein [Source:UniProtKB/TrEMBL;Acc:K7TWM1]	GO:0005215|GO:0051179|GO:0016020|GO:0009987|GO:0022857|GO:0022891|GO:0006810|GO:0016021|GO:0055085|GO:0006811|GO:0006812|GO:0015297|GO:0008324|GO:0015299|GO:0015078	transporter activity|localization|membrane|cellular process|transmembrane transporter activity|substrate-specific transmembrane transporter activity|transport|integral component of membrane|transmembrane transport|ion transport|cation transport|antiporter activity|cation transmembrane transporter activity|solute:proton antiporter activity|hydrogen ion transmembrane transporter activity	-	-	-	-	4:91428117-91430753	0.011490552066116	2.28424702808607	-7.63512675377358	0.00287736358406632	0.160378981598952	-
GRMZM2G090152	-	Uncharacterized protein [Source:UniProtKB/TrEMBL;Acc:C0PEJ5]	GO:0003824|GO:0016020|GO:0016740|GO:0016757|GO:0016758|GO:0008194|GO:0008375	catalytic activity|membrane|transferase activity|transferase activity, transferring glycosyl groups|transferase activity, transferring hexosyl groups|UDP-glycosyltransferase activity|acetylglucosaminyltransferase activity	-	-	-	-	1:272894755-272897521	0.0908211547378163	5.27175493430053	-5.85911111586253	0.00289330612283518	0.160719774798613	-
GRMZM2G103108	-	Uncharacterized protein [Source:UniProtKB/TrEMBL;Acc:K7UCG8]	-	-	-	-	-	-	6:62293159-62294749	0.16820370554345	11.5898676149246	-6.10651078840189	0.00290408495436787	0.160719774798613	-
GRMZM2G173479	-	DNA-binding protein [Source:UniProtKB/TrEMBL;Acc:B6TYB6]	GO:0005488|GO:0003676|GO:0003677	binding|nucleic acid binding|DNA binding	-	-	-	-	4:49755620-49757527	11.5058637309168	0.0241445286216102	8.89645727585036	0.00290621812486031	0.160719774798613	-
GRMZM2G426932	-	-	-	-	-	-	-	-	2:221294384-221294703	0.222897093708452	24.5351808710363	-6.78233029079999	0.00289809287788129	0.160719774798613	-
GRMZM2G441115	-	Putative MADS-box transcription factor family protein [Source:UniProtKB/TrEMBL;Acc:K7U8R2]	GO:0008152|GO:0005488|GO:0005623|GO:0009987|GO:0044238|GO:0044237|GO:0005622|GO:0009058|GO:0006807|GO:0005515|GO:0044249|GO:0080090|GO:0006725|GO:0043231|GO:0006139|GO:0051171|GO:0046983|GO:0003676|GO:0010468|GO:0009059|GO:0016070|GO:0003677|GO:0051252|GO:0005634|GO:0006351|GO:0032774|GO:0006355|GO:2001141	metabolic process|binding|cell|cellular process|primary metabolic process|cellular metabolic process|intracellular|biosynthetic process|nitrogen compound metabolic process|protein binding|cellular biosynthetic process|regulation of primary metabolic process|cellular aromatic compound metabolic process|intracellular membrane-bounded organelle|nucleobase-containing compound metabolic process|regula…	-	-	-	-	4:2892328-2894627	0.225327974818682	16.6230535639966	-6.20501517388608	0.00288870619782677	0.160719774798613	-
GRMZM2G424020	-	-	-	-	-	-	-	-	1:14112283-14115901	0.514875628110539	7.69297175912789	-3.9012451260366	0.00292385662987084	0.161442571228712	-
GRMZM2G167216	-	Uncharacterized protein [Source:UniProtKB/TrEMBL;Acc:K7VC48]	GO:0005488|GO:0005623|GO:0043167|GO:0005622|GO:0043169|GO:0046872|GO:0046914|GO:0008270	binding|cell|ion binding|intracellular|cation binding|metal ion binding|transition metal ion binding|zinc ion binding	-	-	-	-	9:30133118-30134309	0.279804638448425	22.3850183448296	-6.32196981141397	0.00293398707226089	0.161749196816779	-
GRMZM2G439908	-	-	GO:0003824|GO:0030234|GO:0016787|GO:0004857|GO:0016788|GO:0052689|GO:0030599	catalytic activity|enzyme regulator activity|hydrolase activity|enzyme inhibitor activity|hydrolase activity, acting on ester bonds|carboxylic ester hydrolase activity|pectinesterase activity	-	-	-	-	3:128855020-128856083	1.7362466980164	50.5295638716536	-4.86308387227631	0.00293891128924281	0.161768297724708	-
GRMZM2G417164	-	Putative HLH DNA-binding domain superfamily protein [Source:UniProtKB/TrEMBL;Acc:K7V1X7]	GO:0008152|GO:0005488|GO:0005623|GO:0032502|GO:0009987|GO:0044238|GO:0003700|GO:0044237|GO:0005622|GO:0009058|GO:0006807|GO:0005515|GO:0044249|GO:0080090|GO:0006725|GO:0043231|GO:0007275|GO:0006139|GO:0051171|GO:0009888|GO:0046983|GO:0003676|GO:0005737|GO:0009791|GO:0010468|GO:0009059|GO:0016070|GO:0005739|GO:0003677|GO:0051252|GO:0005634|GO:0010374|GO:0006351|GO:0032774|GO:0006355|GO:2001141	metabolic process|binding|cell|developmental process|cellular process|primary metabolic process|transcription factor activity, sequence-specific DNA binding|cellular metabolic process|intracellular|biosynthetic process|nitrogen compound metabolic process|protein binding|cellular biosynthetic process|regulation of primary metabolic process|cellular aromatic compound metabolic process|intracellular…	-	-	-	-	8:78660104-78661278	0	1.69019447193442	-Inf	0.00295146812169945	0.162206812573274	-
GRMZM5G827174	-	-	-	-	-	-	-	-	2:237437039-237438965	1.84007329517125	40.1492479639304	-4.44753782581282	0.00297501241506637	0.163246876900024	-
GRMZM2G085260	-	Desiccation-related protein PCC13-62; Uncharacterized protein [Source:UniProtKB/TrEMBL;Acc:B4G1G1]	-	-	-	-	-	-	2:61046133-61047877	59.6479340669275	0.238673650261568	7.96528905950135	0.00298769940438987	0.163479017995028	-
GRMZM2G324221	-	Uncharacterized protein [Source:UniProtKB/TrEMBL;Acc:K7UKN3]	GO:0008152|GO:0005198|GO:0005623|GO:0009987|GO:0003735|GO:0044238|GO:0044237|GO:0005622|GO:0009058|GO:0006807|GO:0044249|GO:0019538|GO:0005737|GO:0030529|GO:0005840|GO:0009059|GO:0044267|GO:0043043|GO:0006412	metabolic process|structural molecule activity|cell|cellular process|structural constituent of ribosome|primary metabolic process|cellular metabolic process|intracellular|biosynthetic process|nitrogen compound metabolic process|cellular biosynthetic process|protein metabolic process|cytoplasm|intracellular ribonucleoprotein complex|ribosome|macromolecule biosynthetic process|cellular protein meta…	-	-	-	-	6:120567524-120572655	0.0864899692234572	2.63917617566882	-4.93141102518792	0.00298849526359126	0.163479017995028	-
GRMZM2G104603	-	Uncharacterized protein [Source:UniProtKB/TrEMBL;Acc:K7UIV6]	-	-	-	-	-	-	10:120858820-120859227	27.6552871536764	0.0731733079426987	8.56202212657254	0.00302164303582717	0.164860735624992	-
GRMZM2G377161	-	Uncharacterized protein [Source:UniProtKB/TrEMBL;Acc:K7U3X3]	-	-	-	-	-	-	4:163416288-163420000	1.10416893331982	24.088564694244	-4.4473156132924	0.0030230844044653	0.164860735624992	-
GRMZM2G162093	-	Uncharacterized protein [Source:UniProtKB/TrEMBL;Acc:C4JA02]	-	-	-	-	-	-	5:55451189-55452328	0.437232658037666	20.0328782017003	-5.51782473978017	0.00303626555324574	0.165324425455467	-
GRMZM2G137864	-	Putative uncharacterized protein [Source:UniProtKB/TrEMBL;Acc:B6SMP6]	-	-	-	-	-	-	2:207242499-207243083	61.1075441123145	1270.34559145573	-4.37772671761365	0.00304299066706254	0.165435698757932	-
GRMZM2G059445	-	Uncharacterized protein [Source:UniProtKB/TrEMBL;Acc:K7TT85]	GO:0008152|GO:0003824|GO:0009058	metabolic process|catalytic activity|biosynthetic process	-	-	-	-	4:31129935-31132120	0.189672770533826	4.47294527321887	-4.55964062188298	0.00306222868278104	0.16622586358236	-
GRMZM2G024993	-	Granule-bound starch synthase 1, chloroplastic/amyloplastic [Source:UniProtKB/Swiss-Prot;Acc:P04713]	GO:0008152|GO:0005488|GO:0005623|GO:0003824|GO:0050896|GO:0009987|GO:0044238|GO:0006950|GO:0016740|GO:0044237|GO:0009628|GO:0005622|GO:0009058|GO:0005515|GO:0006629|GO:0044249|GO:0044262|GO:0005975|GO:0043231|GO:0016757|GO:0005737|GO:0001666|GO:0016051|GO:0006066|GO:0009059|GO:0009536|GO:0016758|GO:0008610|GO:0008194|GO:0005976|GO:0006796|GO:0043036|GO:0009250|GO:0009501|GO:0000271|GO:0009247|GO:…	metabolic process|binding|cell|catalytic activity|response to stimulus|cellular process|primary metabolic process|response to stress|transferase activity|cellular metabolic process|response to abiotic stimulus|intracellular|biosynthetic process|protein binding|lipid metabolic process|cellular biosynthetic process|cellular carbohydrate metabolic process|carbohydrate metabolic process|intracellular…	-	-	-	-	9:23267684-23271612	0.787346326309496	71.1095025727267	-6.49690018730493	0.00306900078586317	0.166337959771216	-
GRMZM2G163459	-	Uncharacterized protein [Source:UniProtKB/TrEMBL;Acc:K7VKC7]	-	-	-	-	-	-	6:154970996-154973387	0.972922290214488	24.3652340835098	-4.64635569486542	0.0031311769758626	0.168673067032062	-
GRMZM2G314292	-	Putative uncharacterized protein [Source:UniProtKB/TrEMBL;Acc:B6TI67]	GO:0005488|GO:0005623|GO:0043167|GO:0005622|GO:0043169|GO:0005737|GO:0046872|GO:0005509	binding|cell|ion binding|intracellular|cation binding|cytoplasm|metal ion binding|calcium ion binding	-	-	-	-	1:203986419-203987178	1.52704120408814	82.2806194757354	-5.75174175973904	0.00312069644302684	0.168673067032062	-
GRMZM2G427618	-	Gibberellin 2-beta-dioxygenase [Source:UniProtKB/TrEMBL;Acc:K7UQG0]	GO:0008152|GO:0051179|GO:0005488|GO:0005623|GO:0003824|GO:0050896|GO:0009987|GO:0044238|GO:0044237|GO:0009628|GO:0043167|GO:0005622|GO:0016491|GO:0006629|GO:0016701|GO:0006810|GO:0016705|GO:0051213|GO:0043231|GO:0043169|GO:0055114|GO:0032940|GO:0031982|GO:0005737|GO:0046872|GO:0016023|GO:0016706|GO:0044242|GO:0016702|GO:0009416|GO:0016042|GO:0031410|GO:0045543|GO:0019752|GO:0009639|GO:0046914|GO:…	metabolic process|localization|binding|cell|catalytic activity|response to stimulus|cellular process|primary metabolic process|cellular metabolic process|response to abiotic stimulus|ion binding|intracellular|oxidoreductase activity|lipid metabolic process|oxidoreductase activity, acting on single donors with incorporation of molecular oxygen|transport|oxidoreductase activity, acting on paired do…	-	-	-	-	6:158703023-158704867	0.0806794454720132	5.62443983134467	-6.12336443937002	0.00312777643958725	0.168673067032062	-
GRMZM2G448511	-	Dehydrin 13 [Source:UniProtKB/TrEMBL;Acc:B6TLA7]	GO:0005623|GO:0005622|GO:0043231|GO:0005737|GO:0009536|GO:0009507	cell|intracellular|intracellular membrane-bounded organelle|cytoplasm|plastid|chloroplast	-	-	-	-	5:15590888-15591710	4.66683949236153	154.552994001086	-5.0495119429074	0.00313069597801193	0.168673067032062	-
GRMZM2G041167	-	Uncharacterized protein [Source:UniProtKB/TrEMBL;Acc:K7U584]	-	-	-	-	-	-	5:171206788-171209460	0.184918977699472	7.77008077368873	-5.39296439914351	0.00315258187177837	0.169532781514379	-
GRMZM2G349655	-	Calcium-binding protein CAST [Source:UniProtKB/TrEMBL;Acc:B6TL00]	GO:0005488|GO:0043167|GO:0043169|GO:0046872|GO:0005509	binding|ion binding|cation binding|metal ion binding|calcium ion binding	K13448	calcium-binding protein CML[-]	zma04626	Plant-pathogen interaction - Zea mays (maize)	7:173368466-173370050	0.957476119397877	41.1728060634838	-5.42631146130074	0.00316152875142836	0.169532781514379	-
GRMZM5G876285	PRO3	Profilin-3 [Source:UniProtKB/Swiss-Prot;Acc:P35083]	GO:0005488|GO:0005623|GO:0009987|GO:0016043|GO:0005622|GO:0005515|GO:0030029|GO:0005737|GO:0008092|GO:0030036|GO:0005856|GO:0003779|GO:0007010	binding|cell|cellular process|cellular component organization|intracellular|protein binding|actin filament-based process|cytoplasm|cytoskeletal protein binding|actin cytoskeleton organization|cytoskeleton|actin binding|cytoskeleton organization	-	-	-	-	8:174848342-174876645	2.63099153427554	559.217057231602	-7.73165794986433	0.00315735057151405	0.169532781514379	-
GRMZM2G045976	-	Uncharacterized protein [Source:UniProtKB/TrEMBL;Acc:B4FUI3]	GO:0008152|GO:0003824|GO:0009987|GO:0044238|GO:0016740|GO:0044237|GO:0009058|GO:0006807|GO:0006629|GO:0044249|GO:0016757|GO:0006665|GO:0016758|GO:0008610|GO:0030148|GO:0045140	metabolic process|catalytic activity|cellular process|primary metabolic process|transferase activity|cellular metabolic process|biosynthetic process|nitrogen compound metabolic process|lipid metabolic process|cellular biosynthetic process|transferase activity, transferring glycosyl groups|sphingolipid metabolic process|transferase activity, transferring hexosyl groups|lipid biosynthetic process|s…	-	-	-	-	3:129102782-129106334	8.45039809284249	115.32219912994	-3.77050713593609	0.00317118033941424	0.169792683082152	-
GRMZM2G115628	-	Calmodulin [Source:UniProtKB/TrEMBL;Acc:B6U186]	GO:0005488|GO:0043167|GO:0043169|GO:0046872|GO:0005509	binding|ion binding|cation binding|metal ion binding|calcium ion binding	K02183	calmodulin[-]	zma04626	Plant-pathogen interaction - Zea mays (maize)	2:149302366-149303449	0.28179864705619	8.88900684419374	-4.97928564758854	0.00318831634378862	0.170216104998189	-
GRMZM5G816636	-	Uncharacterized protein [Source:UniProtKB/TrEMBL;Acc:K7UGD4]	GO:0008152|GO:0005488|GO:0005623|GO:0003824|GO:0009987|GO:0044238|GO:0016740|GO:0044237|GO:0036094|GO:0043167|GO:0005622|GO:0043234|GO:0006807|GO:0005975|GO:0006725|GO:0001882|GO:0006139|GO:0016772|GO:0000166|GO:0051186|GO:0005737|GO:0005829|GO:0032549|GO:0044445|GO:0016301|GO:0006002|GO:0016773|GO:0009116|GO:0017076|GO:0006796|GO:0030554|GO:0006096|GO:0005945|GO:0019752|GO:0006163|GO:0019200|GO:…	metabolic process|binding|cell|catalytic activity|cellular process|primary metabolic process|transferase activity|cellular metabolic process|small molecule binding|ion binding|intracellular|protein complex|nitrogen compound metabolic process|carbohydrate metabolic process|cellular aromatic compound metabolic process|nucleoside binding|nucleobase-containing compound metabolic process|transferase a…	-	-	-	-	6:74349272-74353586	0.958698027970873	10.5449824529028	-3.45933641951126	0.00318872209827385	0.170216104998189	-
GRMZM2G362726	-	Uncharacterized protein [Source:UniProtKB/TrEMBL;Acc:K7UHM2]	GO:0005488|GO:0005515	binding|protein binding	-	-	-	-	6:91309387-91325718	0.679576488159355	5.81864015128305	-3.097974182187	0.00321596362956797	0.17115319690011	-
GRMZM2G380284	-	-	GO:0003824|GO:0030234|GO:0016787|GO:0004857|GO:0016788|GO:0052689|GO:0030599	catalytic activity|enzyme regulator activity|hydrolase activity|enzyme inhibitor activity|hydrolase activity, acting on ester bonds|carboxylic ester hydrolase activity|pectinesterase activity	-	-	-	-	5:161595114-161595776	0.159387348159296	6.94398101208574	-5.44515398200836	0.00321400458030577	0.17115319690011	-
GRMZM2G056799	-	ELMO domain-containing protein 2, mRNA [Source:UniProtKB/TrEMBL;Acc:K7TN44]	GO:0051179|GO:0005623|GO:0005622|GO:0006810|GO:0016192|GO:0005856|GO:0006909|GO:0006897	localization|cell|intracellular|transport|vesicle-mediated transport|cytoskeleton|phagocytosis|endocytosis	-	-	-	-	10:95926154-95929514	0.930020974254192	27.2738944897544	-4.87411365692651	0.00322158332320402	0.171194453346442	-
GRMZM2G080056	-	Pectate lyase-like protein [Source:UniProtKB/TrEMBL;Acc:K7V5U2]	GO:0003824|GO:0016829|GO:0030570	catalytic activity|lyase activity|pectate lyase activity	-	-	-	-	4:231421874-231423870	4.16278845565232	1295.90496718878	-8.28219396382578	0.00324724526284592	0.172182749889776	-
GRMZM2G098370	-	Uncharacterized protein [Source:UniProtKB/TrEMBL;Acc:C0P429]	GO:0008152|GO:0003824|GO:0009987|GO:0044238|GO:0016740|GO:0044237|GO:0006807|GO:0006725|GO:0006139|GO:0016772|GO:0016779|GO:0009225|GO:0070569|GO:0006011|GO:0003983	metabolic process|catalytic activity|cellular process|primary metabolic process|transferase activity|cellular metabolic process|nitrogen compound metabolic process|cellular aromatic compound metabolic process|nucleobase-containing compound metabolic process|transferase activity, transferring phosphorus-containing groups|nucleotidyltransferase activity|nucleotide-sugar metabolic process|uridylyltr…	K00963	UTP--glucose-1-phosphate uridylyltransferase[2.7.7.9]	zma01100|zma00500|zma00520|zma00052|zma00040	Metabolic pathways - Zea mays (maize)|Starch and sucrose metabolism - Zea mays (maize)|Amino sugar and nucleotide sugar metabolism - Zea mays (maize)|Galactose metabolism - Zea mays (maize)|Pentose and glucuronate interconversions - Zea mays (maize)	5:70069546-70074019	3.30606341301003	88.1431905871848	-4.73666281782445	0.00324992626001699	0.172182749889776	-
GRMZM2G020478	-	Protein kinase; Uncharacterized protein [Source:UniProtKB/TrEMBL;Acc:B6SZP3]	GO:0008152|GO:0005488|GO:0003824|GO:0009987|GO:0044238|GO:0016740|GO:0044237|GO:0036094|GO:0043167|GO:0001882|GO:0019538|GO:0016772|GO:0000166|GO:0043412|GO:0044267|GO:0032549|GO:0016301|GO:0016773|GO:0017076|GO:0006796|GO:0004672|GO:0030554|GO:0016310|GO:0005524|GO:0006464|GO:0004674|GO:0006468	metabolic process|binding|catalytic activity|cellular process|primary metabolic process|transferase activity|cellular metabolic process|small molecule binding|ion binding|nucleoside binding|protein metabolic process|transferase activity, transferring phosphorus-containing groups|nucleotide binding|macromolecule modification|cellular protein metabolic process|ribonucleoside binding|kinase activity…	-	-	-	-	1:187474790-187476563	0.397042592797835	37.3404220464245	-6.5553006427596	0.00327419939462684	0.17320906917264	-
GRMZM2G148064	-	Pollen allergen Phl p 11 [Source:UniProtKB/TrEMBL;Acc:K7URN8]	GO:0005576|GO:0005615	extracellular region|extracellular space	-	-	-	-	6:135289436-135290396	3.34561589739757	325.293736072631	-6.60332740924449	0.00332274563711467	0.175514477315931	-
GRMZM2G043141	-	Uncharacterized protein [Source:UniProtKB/TrEMBL;Acc:C4J9D4]	GO:0005623|GO:0016020|GO:0071944|GO:0005886	cell|membrane|cell periphery|plasma membrane	-	-	-	-	1:75155615-75159865	1.52274429862869	51.1874124379292	-5.0710434709679	0.00334160180546336	0.175850237922702	-
GRMZM2G124436	-	-	-	-	-	-	-	-	1:193555526-193556945	0.229760673251225	6.72543460137335	-4.87142371162977	0.00333736337302561	0.175850237922702	-
GRMZM2G167149	-	Pectinesterase inhibitor domain containing protein; Uncharacterized protein [Source:UniProtKB/TrEMBL;Acc:B6T2U1]	GO:0008152|GO:0003824|GO:0048519|GO:0030234|GO:0016787|GO:0050790|GO:0043086|GO:0004857|GO:0016788|GO:0052689|GO:0030599	metabolic process|catalytic activity|negative regulation of biological process|enzyme regulator activity|hydrolase activity|regulation of catalytic activity|negative regulation of catalytic activity|enzyme inhibitor activity|hydrolase activity, acting on ester bonds|carboxylic ester hydrolase activity|pectinesterase activity	-	-	-	-	4:241173225-241174276	1.38433342719182	439.774748367116	-8.31142948870447	0.00334403078510542	0.175850237922702	-
GRMZM2G354579	-	-	-	-	-	-	-	-	3:229475962-229506517	0.036973455062529	1.58883676750814	-5.42533723825358	0.00340188537059176	0.178361758495507	-
GRMZM2G399921	-	-	-	-	-	-	-	-	5:203454140-203454857	4.59257681745063	176.707698009574	-5.26591722722211	0.0033981371782874	0.178361758495507	-
GRMZM2G359746	-	-	-	-	-	-	-	-	2:187029732-187032143	0	2.61910621855374	-Inf	0.00341115181837255	0.178582641418739	-
GRMZM2G381838	-	-	-	-	-	-	-	-	5:1184906-1185850	4.18147662089639	0	Inf	0.00341654363243984	0.178600323791656	-
GRMZM5G861442	-	Uncharacterized protein [Source:UniProtKB/TrEMBL;Acc:K7UFN6]	-	-	-	-	-	-	4:237461682-237462095	0.26324136510093	20.7130389766803	-6.2980092198266	0.00342226172040704	0.178634984749991	-
GRMZM2G100650	-	Uncharacterized protein [Source:UniProtKB/TrEMBL;Acc:B4FUM9]	GO:0005215|GO:0051179|GO:0005488|GO:0005623|GO:0008289|GO:0005622|GO:0005319|GO:0006810|GO:0051861|GO:0017089|GO:0005737|GO:0006869|GO:0046836	transporter activity|localization|binding|cell|lipid binding|intracellular|lipid transporter activity|transport|glycolipid binding|glycolipid transporter activity|cytoplasm|lipid transport|glycolipid transport	-	-	-	-	1:267399846-267402116	2.76379430324702	45.0678120497615	-4.02737526031046	0.00346768757441192	0.180321253716229	-
GRMZM2G336077	-	Uncharacterized protein [Source:UniProtKB/TrEMBL;Acc:K7WCE4]	-	-	-	-	-	-	9:118373415-118382922	0.249809194681614	5.75747883526911	-4.52653871857122	0.00346987527667201	0.180321253716229	-
GRMZM2G369432	-	-	GO:0003824|GO:0030234|GO:0016787|GO:0004857|GO:0016788|GO:0052689|GO:0030599	catalytic activity|enzyme regulator activity|hydrolase activity|enzyme inhibitor activity|hydrolase activity, acting on ester bonds|carboxylic ester hydrolase activity|pectinesterase activity	-	-	-	-	1:295803707-295804892	0.708422387472477	127.686530991913	-7.49378083043398	0.00346327616790714	0.180321253716229	-
GRMZM2G529768	-	Putative inositol polyphosphate phosphatase (Synaptogenin-like) family protein [Source:UniProtKB/TrEMBL;Acc:K7W3Q0]	GO:0008152|GO:0009987|GO:0044238|GO:0044237|GO:0006629|GO:0006644|GO:0046486|GO:0006796|GO:0006650|GO:0016310|GO:0016311|GO:0046856|GO:0046488|GO:0046854	metabolic process|cellular process|primary metabolic process|cellular metabolic process|lipid metabolic process|phospholipid metabolic process|glycerolipid metabolic process|phosphate-containing compound metabolic process|glycerophospholipid metabolic process|phosphorylation|dephosphorylation|phosphatidylinositol dephosphorylation|phosphatidylinositol metabolic process|phosphatidylinositol phosph…	-	-	-	-	8:170560122-170569392	0.356105557887253	7.53690708613184	-4.40359574972519	0.00357319509196172	0.185417868075981	-
GRMZM2G010941	-	TBC domain containing protein; Uncharacterized protein [Source:UniProtKB/TrEMBL;Acc:B6SVR6]	GO:0008152|GO:0005623|GO:0030234|GO:0005622|GO:0050790|GO:0008047|GO:0043085|GO:0005097|GO:0043087|GO:0032313|GO:0032851	metabolic process|cell|enzyme regulator activity|intracellular|regulation of catalytic activity|enzyme activator activity|positive regulation of catalytic activity|GTPase activator activity|regulation of GTPase activity|regulation of GTPase activity|positive regulation of GTPase activity	-	-	-	-	2:204428557-204432849	4.26941289476405	74.2193052265524	-4.11968489847381	0.00359652652671046	0.18591258334157	-
GRMZM2G082512	-	Uncharacterized protein [Source:UniProtKB/TrEMBL;Acc:B4FEZ9]	GO:0005488|GO:0016020|GO:0043167|GO:0043169|GO:0046872|GO:0046914|GO:0008270	binding|membrane|ion binding|cation binding|metal ion binding|transition metal ion binding|zinc ion binding	-	-	-	-	8:155752179-155754430	1.71372228337506	18.5526462009856	-3.43641973789939	0.0035906429713754	0.18591258334157	-
GRMZM2G416509	-	Uncharacterized protein [Source:UniProtKB/TrEMBL;Acc:K7UHJ6]	GO:0008152|GO:0003824|GO:0016491|GO:0055114	metabolic process|catalytic activity|oxidoreductase activity|oxidation-reduction process	-	-	-	-	6:121746896-121752174	0.0277688341597803	3.37857769925615	-6.92680561517463	0.00359851171559324	0.18591258334157	-
AC233955.1_FG002	-	Uncharacterized protein [Source:UniProtKB/TrEMBL;Acc:K7W067]	-	-	-	-	-	-	9:135562275-135564691	0.0210591533718339	3.5414927852274	-7.39376635523963	0.00365060824495475	0.188328750598848	-
GRMZM2G020852	-	Uncharacterized protein [Source:UniProtKB/TrEMBL;Acc:B4FXT7]	GO:0005576|GO:0000003|GO:0019953	extracellular region|reproduction|sexual reproduction	-	-	-	-	9:118077157-118078665	3.26166033296085	628.732766725241	-7.59069659301619	0.00366038652205556	0.188557928449562	-
AC196065.3_FG001	-	-	-	-	-	-	-	-	7:53195090-53195533	0	4.63783416487888	-Inf	0.00373869027342896	0.192031739654698	-
GRMZM2G067049	-	Putative uncharacterized protein [Source:UniProtKB/TrEMBL;Acc:B6UG37]	-	-	-	-	-	-	1:191402339-191405036	0.550948873973399	5.86075886882309	-3.41109712793613	0.0037384933792441	0.192031739654698	-
GRMZM2G060023	-	Uncharacterized protein [Source:UniProtKB/TrEMBL;Acc:K7U1H2]	GO:0008152|GO:0003824|GO:0044238|GO:0016787|GO:0016798|GO:0005975|GO:0004553	metabolic process|catalytic activity|primary metabolic process|hydrolase activity|hydrolase activity, acting on glycosyl bonds|carbohydrate metabolic process|hydrolase activity, hydrolyzing O-glycosyl compounds	-	-	-	-	4:131727541-131729994	10.7575143135578	0.0861669775374478	6.96399396491709	0.00381760841218201	0.195800647416093	-
GRMZM2G416733	-	Uncharacterized protein [Source:UniProtKB/TrEMBL;Acc:K7UFT5]	GO:0051179|GO:0005488|GO:0016020|GO:0051641|GO:0005515|GO:0006810|GO:0005484|GO:0046907|GO:0016192|GO:0034613|GO:0015031|GO:0006886	localization|binding|membrane|cellular localization|protein binding|transport|SNAP receptor activity|intracellular transport|vesicle-mediated transport|cellular protein localization|protein transport|intracellular protein transport	-	-	-	-	6:103655202-103656229	0	5.88331380953293	-Inf	0.00385288922992759	0.19732376754664	-
GRMZM2G485898	-	-	GO:0005488|GO:0003824|GO:0036094|GO:0043167|GO:0016787|GO:0001882|GO:0000166|GO:0016817|GO:0032549|GO:0016818|GO:0017076|GO:0005525|GO:0016462|GO:0019001|GO:0017111|GO:0003924	binding|catalytic activity|small molecule binding|ion binding|hydrolase activity|nucleoside binding|nucleotide binding|hydrolase activity, acting on acid anhydrides|ribonucleoside binding|hydrolase activity, acting on acid anhydrides, in phosphorus-containing anhydrides|purine nucleotide binding|GTP binding|pyrophosphatase activity|guanyl nucleotide binding|nucleoside-triphosphatase activity|GTPa…	-	-	-	-	1:216033015-216049998	0.740946385551813	14.7587474742687	-4.31605732590983	0.00386267965800927	0.197538891106703	-
GRMZM2G059538	-	Uncharacterized protein [Source:UniProtKB/TrEMBL;Acc:K7U105]	GO:0051179|GO:0016020|GO:0006810|GO:0016021|GO:0015031	localization|membrane|transport|integral component of membrane|protein transport	-	-	-	-	4:31136572-31139249	0.109913257918147	5.41751795240631	-5.62319470693862	0.0039052175873831	0.199425692345295	-
GRMZM2G052364	-	Uncharacterized protein [Source:UniProtKB/TrEMBL;Acc:K7V309]	GO:0050896|GO:0042221|GO:0006950|GO:0009628|GO:0009415	response to stimulus|response to chemical|response to stress|response to abiotic stimulus|response to water	-	-	-	-	8:97541497-97542825	0.0176737704541786	1.6143172993018	-6.51317051091939	0.00393403319387202	0.200318249286815	-
GRMZM2G179779	-	-	-	-	-	-	-	-	7:161841132-161842351	0.0190907864112978	8.38379090365517	-8.77858239224762	0.00392941345026753	0.200318249286815	-
GRMZM2G036288	-	Putative tify domain/CCT motif transcription factor family protein [Source:UniProtKB/TrEMBL;Acc:K7VPS1]	-	-	-	-	-	-	9:150582432-150583458	3.3203512913267	114.526226244636	-5.10819831382142	0.00396113907514737	0.201118868732123	-
GRMZM2G042084	-	Uncharacterized protein [Source:UniProtKB/TrEMBL;Acc:K7W7P3]	GO:0008152|GO:0023052|GO:0005488|GO:0005623|GO:0050896|GO:0009987|GO:0008289|GO:0051716|GO:0030234|GO:0043167|GO:0005622|GO:0050790|GO:0008047|GO:0005543|GO:0007165|GO:0007154|GO:0043085|GO:0005096|GO:0043087|GO:0043547	metabolic process|signaling|binding|cell|response to stimulus|cellular process|lipid binding|cellular response to stimulus|enzyme regulator activity|ion binding|intracellular|regulation of catalytic activity|enzyme activator activity|phospholipid binding|signal transduction|cell communication|positive regulation of catalytic activity|GTPase activator activity|regulation of GTPase activity|positiv…	-	-	-	-	9:27967529-27982197	1.23520182471242	12.8153421626791	-3.37505330425177	0.00395660007908133	0.201118868732123	-
GRMZM2G085210	-	Peptide transporter PTR2-B [Source:UniProtKB/TrEMBL;Acc:B6TJ05]	GO:0005215|GO:0051179|GO:0005623|GO:0016020|GO:0050896|GO:0051707|GO:0071944|GO:0009607|GO:0005886|GO:0009605|GO:0006810|GO:0016021|GO:0009624|GO:0015833|GO:0006857	transporter activity|localization|cell|membrane|response to stimulus|response to other organism|cell periphery|response to biotic stimulus|plasma membrane|response to external stimulus|transport|integral component of membrane|response to nematode|peptide transport|oligopeptide transport	-	-	-	-	1:187152222-187154648	0.0366344523656333	4.37596628243762	-6.90025676219391	0.00396780157514111	0.201168109128173	-
GRMZM6G046479	-	-	GO:0005488|GO:0003824|GO:0016829|GO:0048037|GO:0043167|GO:0016846|GO:0030170	binding|catalytic activity|lyase activity|cofactor binding|ion binding|carbon-sulfur lyase activity|pyridoxal phosphate binding	-	-	-	-	scaffold_29:127-503	0.44574099007744	42.2403884042488	-6.5662736538129	0.0039759387116234	0.20129186560365	-
AC217264.3_FG005	-	-	GO:0005488|GO:0003682|GO:0003676|GO:0003677	binding|chromatin binding|nucleic acid binding|DNA binding	-	-	-	-	1:246090026-246092492	15.4899042776089	0.230533872401455	6.07020567677615	0.00402099276423985	0.201531239853975	-
GRMZM2G039900	-	Uncharacterized protein [Source:UniProtKB/TrEMBL;Acc:B4FE06]	GO:0051179|GO:0023052|GO:0005488|GO:0050896|GO:0009987|GO:0042221|GO:0051716|GO:0036094|GO:0043167|GO:0006810|GO:0001882|GO:0007165|GO:0007154|GO:0000166|GO:0032549|GO:0035556|GO:0015031|GO:0010038|GO:0017076|GO:0005525|GO:0007264|GO:0019001|GO:0046686	localization|signaling|binding|response to stimulus|cellular process|response to chemical|cellular response to stimulus|small molecule binding|ion binding|transport|nucleoside binding|signal transduction|cell communication|nucleotide binding|ribonucleoside binding|intracellular signal transduction|protein transport|response to metal ion|purine nucleotide binding|GTP binding|small GTPase mediated …	K07904	Ras-related protein Rab-11A[-]	zma04144	Endocytosis - Zea mays (maize)	2:176162603-176165097	2.27428450087264	23.8155463935106	-3.38841900434178	0.00399340257264298	0.201531239853975	-
GRMZM2G060630	-	Uncharacterized protein [Source:UniProtKB/TrEMBL;Acc:K7UKW9]	GO:0051179|GO:0016020|GO:0006810|GO:0016021	localization|membrane|transport|integral component of membrane	-	-	-	-	4:178520983-178525630	0.0653462653695413	2.08432987852128	-4.99533502867574	0.00400637763823763	0.201531239853975	-
GRMZM2G118250	LBD6	LOB domain-containing protein 6 [Source:UniProtKB/Swiss-Prot;Acc:Q32SG3]	GO:0000003|GO:0005488|GO:0005623|GO:0032502|GO:0005622|GO:0003006|GO:0043233|GO:0005515|GO:0048367|GO:0048438|GO:0044428|GO:0043231|GO:0007275|GO:0048437|GO:0007389|GO:0009791|GO:0009799|GO:0009908|GO:0048441|GO:0003002|GO:0048827|GO:0005654|GO:0005634|GO:0009955|GO:0009944|GO:0009943|GO:0009954	reproduction|binding|cell|developmental process|intracellular|developmental process involved in reproduction|organelle lumen|protein binding|shoot system development|floral whorl development|nuclear part|intracellular membrane-bounded organelle|multicellular organism development|floral organ development|pattern specification process|post-embryonic development|specification of symmetry|flower deve…	-	-	-	-	3:169260970-169264296	7.15663433109146	0.374168268474012	4.25752214648922	0.00399531867254924	0.201531239853975	-
GRMZM2G130950	-	-	GO:0005488|GO:0005515	binding|protein binding	-	-	-	-	7:174332860-174334597	0.131028735484752	10.6507817698551	-6.34493227905661	0.00400263211704766	0.201531239853975	-
GRMZM2G160175	-	Uncharacterized protein [Source:UniProtKB/TrEMBL;Acc:B4FAE0]	GO:0016020	membrane	-	-	-	-	2:25359374-25362283	0.908602940685512	13.5381723475113	-3.89723920341325	0.00401568737495318	0.201531239853975	-
GRMZM2G171279	-	Uncharacterized protein [Source:UniProtKB/TrEMBL;Acc:K7V3Z4]	GO:0005215|GO:0051179|GO:0005488|GO:0016020|GO:0009987|GO:0022857|GO:0005515|GO:0022891|GO:0006810|GO:0016021|GO:0055085|GO:0006811|GO:0006812|GO:0008324|GO:0005216|GO:0030001|GO:0005261|GO:0005267|GO:0046873|GO:0006813|GO:0015079|GO:0005249	transporter activity|localization|binding|membrane|cellular process|transmembrane transporter activity|protein binding|substrate-specific transmembrane transporter activity|transport|integral component of membrane|transmembrane transport|ion transport|cation transport|cation transmembrane transporter activity|ion channel activity|metal ion transport|cation channel activity|potassium channel activ…	-	-	-	-	8:146628450-146633412	0.115729517395348	6.28321732001768	-5.76267469687034	0.0040262905466327	0.201531239853975	-
GRMZM2G328780	-	Disulfide oxidoreductase/ monooxygenase/ oxidoreductase [Source:UniProtKB/TrEMBL;Acc:B6TI86]	GO:0008152|GO:0005488|GO:0003824|GO:0048037|GO:0036094|GO:0043167|GO:0016491|GO:0004497|GO:0016705|GO:0050662|GO:0055114|GO:0000166|GO:0050661|GO:0016709|GO:0050660|GO:0004499	metabolic process|binding|catalytic activity|cofactor binding|small molecule binding|ion binding|oxidoreductase activity|monooxygenase activity|oxidoreductase activity, acting on paired donors, with incorporation or reduction of molecular oxygen|coenzyme binding|oxidation-reduction process|nucleotide binding|NADP binding|oxidoreductase activity, acting on paired donors, with incorporation or redu…	-	-	-	-	3:116532741-116535820	0.585390350490316	63.4061790410507	-6.75908066538256	0.00402614706855415	0.201531239853975	-
GRMZM2G348959	-	Uncharacterized protein [Source:UniProtKB/TrEMBL;Acc:B4FLJ0]	-	-	-	-	-	-	2:1285327-1287930	1.84876215805401	15.1510354274226	-3.03478485129121	0.00405781027467029	0.202821640008909	-
GRMZM2G033273	-	Putative phosphatidylinositol-4-phosphate 5-kinase family protein; Uncharacterized protein [Source:UniProtKB/TrEMBL;Acc:C4IZ21]	GO:0008152|GO:0003824|GO:0009987|GO:0044238|GO:0016740|GO:0044237|GO:0006629|GO:0016772|GO:0006644|GO:0016301|GO:0016773|GO:0046486|GO:0006796|GO:0016307|GO:0006650|GO:0016310|GO:0046488|GO:0046854	metabolic process|catalytic activity|cellular process|primary metabolic process|transferase activity|cellular metabolic process|lipid metabolic process|transferase activity, transferring phosphorus-containing groups|phospholipid metabolic process|kinase activity|phosphotransferase activity, alcohol group as acceptor|glycerolipid metabolic process|phosphate-containing compound metabolic process|ph…	K00889	1-phosphatidylinositol-4-phosphate 5-kinase[2.7.1.68]	zma01100|zma04144|zma00562|zma04070	Metabolic pathways - Zea mays (maize)|Endocytosis - Zea mays (maize)|Inositol phosphate metabolism - Zea mays (maize)|Phosphatidylinositol signaling system - Zea mays (maize)	9:128823874-128827493	0.443105985905609	9.12625041275305	-4.36429851865882	0.00408182748168187	0.203733925914794	-
GRMZM2G371159	-	Uncharacterized protein [Source:UniProtKB/TrEMBL;Acc:K7TUG2]	-	-	-	-	-	-	4:3456655-3457116	0.479330561450578	26.333405197254	-5.77972935234601	0.00409516565870632	0.204012422682162	-
GRMZM2G456923	-	Uncharacterized protein [Source:UniProtKB/TrEMBL;Acc:K7V8V2]	GO:0051179|GO:0016020|GO:0009987|GO:0006810|GO:0016021|GO:0055085	localization|membrane|cellular process|transport|integral component of membrane|transmembrane transport	-	-	-	-	8:1823616-1829410	0.164247679872587	5.9620923488483	-5.18187382528536	0.00409895353739134	0.204012422682162	-
GRMZM2G473711	-	Beta-glucanase [Source:UniProtKB/TrEMBL;Acc:Q6VB92]	GO:0008152|GO:0003824|GO:0009987|GO:0044238|GO:0016043|GO:0016787|GO:0016798|GO:0005975|GO:0071555|GO:0042545|GO:0004553|GO:0009664|GO:0009827|GO:0009044	metabolic process|catalytic activity|cellular process|primary metabolic process|cellular component organization|hydrolase activity|hydrolase activity, acting on glycosyl bonds|carbohydrate metabolic process|cell wall organization|cell wall modification|hydrolase activity, hydrolyzing O-glycosyl compounds|plant-type cell wall organization|plant-type cell wall modification|xylan 1,4-beta-xylosidase…	-	-	-	-	5:7263570-7266166	0.476108877526952	115.265187154198	-7.91944960536109	0.00419634640771714	0.208566089108169	-
GRMZM2G425206	-	OLE-5 [Source:UniProtKB/TrEMBL;Acc:B6SNF5]	GO:0005623|GO:0016020|GO:0005622|GO:0016021|GO:0005811|GO:0012511	cell|membrane|intracellular|integral component of membrane|lipid particle|monolayer-surrounded lipid storage body	-	-	-	-	3:214910919-214911693	0.148330889714141	9.32878628126662	-5.97479841836149	0.00421989704040119	0.209191442074257	-
GRMZM2G429972	-	Uncharacterized protein [Source:UniProtKB/TrEMBL;Acc:C0PJK4]	-	-	-	-	-	-	9:137040737-137046420	10.5132688678152	0.150511716679756	6.1261917039923	0.00422076796080552	0.209191442074257	-
GRMZM2G096115	-	Putative CBL-interacting protein kinase family protein [Source:UniProtKB/TrEMBL;Acc:K7UX86]	GO:0008152|GO:0023052|GO:0005488|GO:0003824|GO:0050896|GO:0009987|GO:0044238|GO:0016740|GO:0051716|GO:0044237|GO:0036094|GO:0043167|GO:0001882|GO:0019538|GO:0016772|GO:0007165|GO:0007154|GO:0000166|GO:0043412|GO:0044267|GO:0032549|GO:0016301|GO:0016773|GO:0017076|GO:0006796|GO:0004672|GO:0030554|GO:0016310|GO:0005524|GO:0006464|GO:0004674|GO:0006468	metabolic process|signaling|binding|catalytic activity|response to stimulus|cellular process|primary metabolic process|transferase activity|cellular response to stimulus|cellular metabolic process|small molecule binding|ion binding|nucleoside binding|protein metabolic process|transferase activity, transferring phosphorus-containing groups|signal transduction|cell communication|nucleotide binding|…	-	-	-	-	8:122674721-122676803	2.34577599495181	19.4418016362691	-3.05102475919013	0.00427687784371487	0.21167550313893	-
GRMZM2G029930	-	-	-	-	-	-	-	-	1:249642448-249643325	1.34383109774582	215.779337006977	-7.32706108764744	0.00428354104550233	0.211708774078268	-
GRMZM5G882986	-	Uncharacterized protein [Source:UniProtKB/TrEMBL;Acc:B4FI80]	GO:0003824|GO:0016853|GO:0016872	catalytic activity|isomerase activity|intramolecular lyase activity	-	-	-	-	9:10013246-10018520	7.57006078210438	134.399187572964	-4.15007572294494	0.0042921185192299	0.211836430492383	-
GRMZM2G018148	-	Uncharacterized protein [Source:UniProtKB/TrEMBL;Acc:K7UGL9]	GO:0051179|GO:0009987|GO:0006810|GO:0055085	localization|cellular process|transport|transmembrane transport	-	-	-	-	4:240590156-240592210	0.135537054911945	4.92720883906711	-5.18401138771496	0.0043159021108776	0.212310522446725	-
GRMZM2G081322	-	-	GO:0005488|GO:0009987|GO:0016043|GO:0005515|GO:0008092|GO:0003779|GO:0007010	binding|cellular process|cellular component organization|protein binding|cytoskeletal protein binding|actin binding|cytoskeleton organization	-	-	-	-	1:61934248-61944736	2.76742907847429	39.9474282803895	-3.8514843785728	0.00431974830605002	0.212310522446725	-
GRMZM2G132678	-	-	GO:0003824|GO:0016740|GO:0016746|GO:0016747	catalytic activity|transferase activity|transferase activity, transferring acyl groups|transferase activity, transferring acyl groups other than amino-acyl groups	-	-	-	-	3:20803426-20814232	0.0365516455244859	2.8442157070809	-6.28195071720394	0.00431859852651925	0.212310522446725	-
GRMZM5G803365	-	Chloroplast small heat shock protein [Source:UniProtKB/TrEMBL;Acc:B6TMR8]	GO:0005623|GO:0050896|GO:0009987|GO:0006457|GO:0006950|GO:0009628|GO:0005622|GO:0043231|GO:0009408|GO:0009266|GO:0005737|GO:0010286|GO:0005739	cell|response to stimulus|cellular process|protein folding|response to stress|response to abiotic stimulus|intracellular|intracellular membrane-bounded organelle|response to heat|response to temperature stimulus|cytoplasm|heat acclimation|mitochondrion	-	-	-	-	5:115626336-115627652	4.28714199544746	42.4563615054173	-3.30789263120221	0.00434611629073418	0.213309802058284	-
GRMZM2G016754	-	Uncharacterized protein [Source:UniProtKB/TrEMBL;Acc:C0PH05]	-	-	-	-	-	-	3:57392081-57394344	4.77939130911337	0	Inf	0.00435702662155988	0.213548691751294	-
GRMZM2G016259	-	Uncharacterized protein [Source:UniProtKB/TrEMBL;Acc:C0PIS6]	-	-	-	-	-	-	2:232830375-232831273	0.0833169046922903	13.4698553541737	-7.33690940040114	0.00444179078294669	0.217401665772535	-
GRMZM2G386430	-	Uncharacterized protein [Source:UniProtKB/TrEMBL;Acc:K7TVC7]	GO:0008152|GO:0005488|GO:0009987|GO:0044238|GO:0044237|GO:0006807|GO:0005515|GO:0006725|GO:0006139|GO:0003676|GO:0016070|GO:0003677|GO:0003723	metabolic process|binding|cellular process|primary metabolic process|cellular metabolic process|nitrogen compound metabolic process|protein binding|cellular aromatic compound metabolic process|nucleobase-containing compound metabolic process|nucleic acid binding|RNA metabolic process|DNA binding|RNA binding	-	-	-	-	10:133902272-133910591	0.629656500779966	18.4774471270512	-4.87505663171718	0.00446024030879036	0.218002727568511	-
GRMZM2G074987	-	-	-	-	-	-	-	-	5:68418135-68419638	2.96816078293233	20.443226783278	-2.7839817821111	0.00448055415349429	0.218693125243344	-
GRMZM2G448687	-	Aberrant pollen transmission1 [Source:UniProtKB/TrEMBL;Acc:K7VI79]	-	-	-	-	-	-	9:129022644-129046413	0.802801860292619	11.4753128113106	-3.83734571130845	0.00449382762331369	0.219038455934702	-
GRMZM2G105933	-	Uncharacterized protein [Source:UniProtKB/TrEMBL;Acc:B4FGM3]	GO:0008152|GO:0005488|GO:0003824|GO:0009987|GO:0044238|GO:0016740|GO:0044237|GO:0036094|GO:0043167|GO:0001882|GO:0019538|GO:0016772|GO:0000166|GO:0043412|GO:0044267|GO:0032549|GO:0016301|GO:0016773|GO:0017076|GO:0006796|GO:0004672|GO:0030554|GO:0016310|GO:0005524|GO:0006464|GO:0006468|GO:0004713	metabolic process|binding|catalytic activity|cellular process|primary metabolic process|transferase activity|cellular metabolic process|small molecule binding|ion binding|nucleoside binding|protein metabolic process|transferase activity, transferring phosphorus-containing groups|nucleotide binding|macromolecule modification|cellular protein metabolic process|ribonucleoside binding|kinase activity…	-	-	-	-	4:121514066-121516501	0.803639693893727	54.8679286339428	-6.09327047783573	0.00453246580920274	0.22043601980623	-
GRMZM2G162917	-	Gibberellin-regulated protein 1 [Source:UniProtKB/TrEMBL;Acc:B6TGQ3]	-	-	-	-	-	-	1:249669224-249670265	1.27423810278389	145.207378109452	-6.83233606627034	0.00453596920792366	0.22043601980623	-
GRMZM2G441080	-	Uncharacterized protein [Source:UniProtKB/TrEMBL;Acc:B6U3G0]	-	-	-	-	-	-	4:168144035-168144914	0.280258156458203	11.9683722835487	-5.41632678578717	0.00454121405905641	0.22043601980623	-
GRMZM2G129234	-	Uncharacterized protein [Source:UniProtKB/TrEMBL;Acc:K7VJQ2]	GO:0005623|GO:0016020|GO:0071944|GO:0005886	cell|membrane|cell periphery|plasma membrane	-	-	-	-	6:150277216-150279717	1.56813139443348	14.1671211893317	-3.17542827345068	0.00460894588267562	0.223416913034281	-
GRMZM2G323731	-	Uncharacterized protein [Source:UniProtKB/TrEMBL;Acc:K7UWK1]	GO:0008152|GO:0005488|GO:0003824|GO:0016209|GO:0016020|GO:0004601|GO:0043167|GO:0016491|GO:0016651|GO:0016021|GO:0043169|GO:0055114|GO:0046872|GO:0050664|GO:0005509	metabolic process|binding|catalytic activity|antioxidant activity|membrane|peroxidase activity|ion binding|oxidoreductase activity|oxidoreductase activity, acting on NAD(P)H|integral component of membrane|cation binding|oxidation-reduction process|metal ion binding|oxidoreductase activity, acting on NAD(P)H, oxygen as acceptor|calcium ion binding	-	-	-	-	8:56640727-56644474	0.298620683160921	11.8160180699537	-5.30628603393397	0.00463583967092523	0.224412742864597	-
GRMZM2G075000	-	Uncharacterized protein [Source:UniProtKB/TrEMBL;Acc:K7UY86]	-	-	-	-	-	-	8:132792500-132794113	0.014207142149599	1.72814054931785	-6.92646036898836	0.00465880082076563	0.225215736531075	-
GRMZM2G448739	-	Uncharacterized protein [Source:UniProtKB/TrEMBL;Acc:B4FQR0]	-	-	-	-	-	-	7:170582456-170583944	576.960387772006	1.04861779837358	9.10383952299524	0.00469933252521782	0.226864771552114	-
AC205008.4_FG002	-	Uncharacterized protein [Source:UniProtKB/TrEMBL;Acc:B4F9Y4]	GO:0005215|GO:0051179|GO:0005488|GO:0003824|GO:0016020|GO:0022857|GO:0036094|GO:0043167|GO:0016787|GO:0022891|GO:0006810|GO:0001882|GO:0016021|GO:0043169|GO:0000166|GO:0016817|GO:0046872|GO:0006811|GO:0032549|GO:0016820|GO:0016818|GO:0017076|GO:0030554|GO:0006812|GO:0005524|GO:0016462|GO:0008324|GO:0042626|GO:0019829|GO:0030001|GO:0017111|GO:0016887|GO:0042623	transporter activity|localization|binding|catalytic activity|membrane|transmembrane transporter activity|small molecule binding|ion binding|hydrolase activity|substrate-specific transmembrane transporter activity|transport|nucleoside binding|integral component of membrane|cation binding|nucleotide binding|hydrolase activity, acting on acid anhydrides|metal ion binding|ion transport|ribonucleoside…	-	-	-	-	7:21644425-21647563	1.33589194571175	40.8876347277406	-4.93578938356763	0.00471938144507857	0.227271449468238	-
GRMZM2G042107	-	Uncharacterized protein [Source:UniProtKB/TrEMBL;Acc:C4J0R1]	GO:0005488|GO:0005623|GO:0016020|GO:0071944|GO:0005886|GO:0012505|GO:0005622|GO:0005515|GO:0043231|GO:0005737|GO:0005783	binding|cell|membrane|cell periphery|plasma membrane|endomembrane system|intracellular|protein binding|intracellular membrane-bounded organelle|cytoplasm|endoplasmic reticulum	-	-	-	-	1:42524031-42527134	1.31544160805923	15.6107660525561	-3.56892222071383	0.00472061927414361	0.227271449468238	-
GRMZM2G318681	-	Uncharacterized protein [Source:UniProtKB/TrEMBL;Acc:B4FCV8]	GO:0051179|GO:0005623|GO:0005622|GO:0006810|GO:0016192|GO:0005856|GO:0006909|GO:0006897	localization|cell|intracellular|transport|vesicle-mediated transport|cytoskeleton|phagocytosis|endocytosis	-	-	-	-	2:114975661-114979346	1.72536192581117	31.9510127728287	-4.21089073189777	0.00473118736351987	0.227470338846347	-
GRMZM2G029798	-	Uncharacterized protein [Source:UniProtKB/TrEMBL;Acc:B6UFE6]	-	-	-	-	-	-	9:25097383-25098766	1.01411909543892	65.0963055855785	-6.00427667470172	0.00474417177248622	0.227784703934943	-
GRMZM2G069928	-	-	GO:0005488|GO:0043167|GO:0005515|GO:0043169|GO:0046872|GO:0046914|GO:0008270	binding|ion binding|protein binding|cation binding|metal ion binding|transition metal ion binding|zinc ion binding	-	-	-	-	7:150044729-150047732	1.87887812774894	12.4546268590244	-2.72873840364499	0.00477654528701487	0.229027893287017	-
GRMZM2G022095	-	rRNA N-glycosidase [Source:UniProtKB/TrEMBL;Acc:B6TDH0]	GO:0008152|GO:0003824|GO:0050896|GO:0009987|GO:0048519|GO:0044238|GO:0006950|GO:0044237|GO:0009058|GO:0006807|GO:0016787|GO:0016798|GO:0044249|GO:0080090|GO:0006952|GO:0019538|GO:0051171|GO:0010468|GO:0016799|GO:0009059|GO:0044267|GO:0051246|GO:0043043|GO:0006412|GO:0017148|GO:0006417|GO:0010608|GO:0030598	metabolic process|catalytic activity|response to stimulus|cellular process|negative regulation of biological process|primary metabolic process|response to stress|cellular metabolic process|biosynthetic process|nitrogen compound metabolic process|hydrolase activity|hydrolase activity, acting on glycosyl bonds|cellular biosynthetic process|regulation of primary metabolic process|defense response|pr…	-	-	-	-	7:115054379-115055427	6.8346030778668	0	Inf	0.00480429522848388	0.23004632084575	-
GRMZM2G125023	TIP2-3	Aquaporin TIP2-3 [Source:UniProtKB/Swiss-Prot;Acc:Q84RL6]	GO:0005215|GO:0051179|GO:0005623|GO:0016020|GO:0050896|GO:0009987|GO:0031090|GO:0006950|GO:0022857|GO:0071944|GO:0005886|GO:0005622|GO:0022891|GO:0005774|GO:0006810|GO:0043231|GO:0016021|GO:0055085|GO:0005737|GO:0009705|GO:0034220|GO:0006811|GO:0009536|GO:0005773|GO:0015696|GO:0009507|GO:0015843|GO:0006812|GO:0000325|GO:0008324|GO:0015200|GO:0072489|GO:0042807|GO:0072488|GO:0008519	transporter activity|localization|cell|membrane|response to stimulus|cellular process|organelle membrane|response to stress|transmembrane transporter activity|cell periphery|plasma membrane|intracellular|substrate-specific transmembrane transporter activity|vacuolar membrane|transport|intracellular membrane-bounded organelle|integral component of membrane|transmembrane transport|cytoplasm|plant-t…	-	-	-	-	10:139149943-139152962	0.0582814642910959	1.69194020832635	-4.85949765075313	0.00481620088189625	0.230257522491224	-
GRMZM2G473697	-	-	GO:0005215|GO:0051179|GO:0016020|GO:0009987|GO:0022857|GO:0022891|GO:0006810|GO:0055085|GO:0034220|GO:0006811|GO:0015696|GO:0006812|GO:0008324|GO:0072488|GO:0008519	transporter activity|localization|membrane|cellular process|transmembrane transporter activity|substrate-specific transmembrane transporter activity|transport|transmembrane transport|ion transmembrane transport|ion transport|ammonium transport|cation transport|cation transmembrane transporter activity|ammonium transmembrane transport|ammonium transmembrane transporter activity	-	-	-	-	5:7268892-7270371	0.0803079346519447	4.95368879305604	-5.94681688923048	0.00482173769436601	0.230257522491224	-
GRMZM2G008622	-	Uncharacterized protein [Source:UniProtKB/TrEMBL;Acc:K7TTI9]	-	-	-	-	-	-	10:147669023-147672573	2.28434753060812	59.997800575115	-4.71505555695935	0.00483747573995154	0.230386411992463	-
GRMZM5G882078	-	Uncharacterized protein [Source:UniProtKB/TrEMBL;Acc:C0PCM3]	GO:0008152|GO:0023052|GO:0005488|GO:0003824|GO:0050896|GO:0009987|GO:0044238|GO:0016740|GO:0051716|GO:0044237|GO:0036094|GO:0043167|GO:0005515|GO:0001882|GO:0019538|GO:0016772|GO:0009966|GO:0007165|GO:0007154|GO:0000166|GO:0043412|GO:0044267|GO:0032549|GO:0016301|GO:0016773|GO:0017076|GO:0006796|GO:0004672|GO:0030554|GO:0016310|GO:0005524|GO:0006464|GO:0004674|GO:0006468	metabolic process|signaling|binding|catalytic activity|response to stimulus|cellular process|primary metabolic process|transferase activity|cellular response to stimulus|cellular metabolic process|small molecule binding|ion binding|protein binding|nucleoside binding|protein metabolic process|transferase activity, transferring phosphorus-containing groups|regulation of signal transduction|signal t…	-	-	-	-	3:169002690-169006010	2.07604975754111	39.4110134349372	-4.24668592126008	0.00483275397350061	0.230386411992463	-
GRMZM2G475702	-	Uncharacterized protein [Source:UniProtKB/TrEMBL;Acc:K7U3X6]	GO:0008152|GO:0005488|GO:0005623|GO:0003824|GO:0009987|GO:0044238|GO:0016740|GO:0044237|GO:0005622|GO:0043234|GO:0005515|GO:0000151|GO:0019538|GO:0043412|GO:0044267|GO:0004842|GO:0006464|GO:0016567	metabolic process|binding|cell|catalytic activity|cellular process|primary metabolic process|transferase activity|cellular metabolic process|intracellular|protein complex|protein binding|ubiquitin ligase complex|protein metabolic process|macromolecule modification|cellular protein metabolic process|ubiquitin-protein transferase activity|cellular protein modification process|protein ubiquitination	-	-	-	-	4:77507997-77510091	0.739024837772409	11.1225230584854	-3.9117174266897	0.00487295527657753	0.231763786761369	-
GRMZM2G010779	-	Vacuolar cation/proton exchanger 2 [Source:UniProtKB/TrEMBL;Acc:B6U903]	GO:0005215|GO:0051179|GO:0005623|GO:0016020|GO:0009987|GO:0031090|GO:0022857|GO:0005622|GO:0022891|GO:0005774|GO:0006810|GO:0043231|GO:0016021|GO:0055085|GO:0005737|GO:0009705|GO:0006811|GO:0005773|GO:0006812|GO:0015297|GO:0000325|GO:0008324|GO:0030001|GO:0015491|GO:0046873|GO:0000041|GO:0015299|GO:0070838|GO:0015078|GO:0015369|GO:0006828|GO:0015691|GO:0006816	transporter activity|localization|cell|membrane|cellular process|organelle membrane|transmembrane transporter activity|intracellular|substrate-specific transmembrane transporter activity|vacuolar membrane|transport|intracellular membrane-bounded organelle|integral component of membrane|transmembrane transport|cytoplasm|plant-type vacuole membrane|ion transport|vacuole|cation transport|antiporter …	-	-	-	-	5:77762322-77781810	0.523533817516609	5.99581660202419	-3.51760161955044	0.00490053317542882	0.232762152356591	-
AC199343.3_FG013	-	Uncharacterized protein [Source:UniProtKB/TrEMBL;Acc:B4FZH4]	GO:0003824|GO:0009055|GO:0009987|GO:0016491|GO:0045454|GO:0019725|GO:0015035	catalytic activity|electron carrier activity|cellular process|oxidoreductase activity|cell redox homeostasis|cellular homeostasis|protein disulfide oxidoreductase activity	-	-	-	-	2:6202603-6203877	0.0878663285015397	6.07235099287038	-6.11080096119985	0.00491926555534032	0.233025477472676	-
GRMZM2G123365	-	Uncharacterized protein [Source:UniProtKB/TrEMBL;Acc:K7UYN1]	GO:0008152|GO:0003824|GO:0044238|GO:0016787|GO:0006629|GO:0016788	metabolic process|catalytic activity|primary metabolic process|hydrolase activity|lipid metabolic process|hydrolase activity, acting on ester bonds	-	-	-	-	8:14834886-14836733	0.0679090017589731	3.71368308230928	-5.77310406851002	0.00491325851886358	0.233025477472676	-
GRMZM2G006219	-	Uncharacterized protein; VAP27 [Source:UniProtKB/TrEMBL;Acc:C4JB68]	GO:0005198|GO:0005623|GO:0016020|GO:0031090|GO:0071944|GO:0005886|GO:0012505|GO:0005622|GO:0005789|GO:0042175|GO:0043231|GO:0016021|GO:0005737|GO:0005783|GO:0005829|GO:0005634|GO:0005773|GO:0000325|GO:0000326	structural molecule activity|cell|membrane|organelle membrane|cell periphery|plasma membrane|endomembrane system|intracellular|endoplasmic reticulum membrane|nuclear outer membrane-endoplasmic reticulum membrane network|intracellular membrane-bounded organelle|integral component of membrane|cytoplasm|endoplasmic reticulum|cytosol|nucleus|vacuole|plant-type vacuole|protein storage vacuole	-	-	-	-	4:148451288-148454914	3.15453561496486	23.9557026632405	-2.92486958675452	0.00495747010044989	0.234207324077137	-
GRMZM2G074585	-	Uncharacterized protein [Source:UniProtKB/TrEMBL;Acc:C0HEC1]	GO:0005576|GO:0005623|GO:0016020|GO:0009987|GO:0071944|GO:0016043|GO:0005618|GO:0071555|GO:0009664	extracellular region|cell|membrane|cellular process|cell periphery|cellular component organization|cell wall|cell wall organization|plant-type cell wall organization	-	-	-	-	10:99487994-99489313	0.078288985564833	3.92563280279192	-5.64797207177312	0.00495743000743564	0.234207324077137	-
GRMZM2G113653	-	Uncharacterized protein [Source:UniProtKB/TrEMBL;Acc:K7WFY7]	GO:0008152|GO:0003824|GO:0016740|GO:0016757|GO:0016758	metabolic process|catalytic activity|transferase activity|transferase activity, transferring glycosyl groups|transferase activity, transferring hexosyl groups	-	-	-	-	9:147592892-147594967	47.9026663418066	0.241120698907553	7.63420664694745	0.00498027288390919	0.234657177562111	-
GRMZM2G141376	-	L-ascorbate oxidase; Uncharacterized protein [Source:UniProtKB/TrEMBL;Acc:B4FTD0]	GO:0008152|GO:0005576|GO:0005488|GO:0005623|GO:0003824|GO:0071944|GO:0043167|GO:0016491|GO:0005618|GO:0043169|GO:0055114|GO:0046872|GO:0009505|GO:0046914|GO:0005507	metabolic process|extracellular region|binding|cell|catalytic activity|cell periphery|ion binding|oxidoreductase activity|cell wall|cation binding|oxidation-reduction process|metal ion binding|plant-type cell wall|transition metal ion binding|copper ion binding	K00423	L-ascorbate oxidase[1.10.3.3]	zma01100|zma00053	Metabolic pathways - Zea mays (maize)|Ascorbate and aldarate metabolism - Zea mays (maize)	9:78552685-78557854	0.393158480174361	6.1361412909402	-3.96414882491928	0.00497885355564757	0.234657177562111	-
GRMZM2G013264	-	Uncharacterized protein [Source:UniProtKB/TrEMBL;Acc:K7TQP5]	-	-	-	-	-	-	10:130257336-130263288	8.91635547682984	0.18542625043605	5.58753673195636	0.004999278938418	0.234926222241776	-
GRMZM2G133282	-	ARO1-like protein 2; Uncharacterized protein [Source:UniProtKB/TrEMBL;Acc:B7FF20]	GO:0000003|GO:0005488|GO:0005623|GO:0040007|GO:0032502|GO:0016020|GO:0009987|GO:0009653|GO:0071944|GO:0005886|GO:0042995|GO:0016043|GO:0030427|GO:0005622|GO:0003006|GO:0048589|GO:0016049|GO:0005515|GO:0009860|GO:0030029|GO:0009826|GO:0090404|GO:0043231|GO:0090406|GO:0048868|GO:0005737|GO:0030154|GO:0009932|GO:0000902|GO:0030036|GO:0005634|GO:0007010	reproduction|binding|cell|growth|developmental process|membrane|cellular process|anatomical structure morphogenesis|cell periphery|plasma membrane|cell projection|cellular component organization|site of polarized growth|intracellular|developmental process involved in reproduction|developmental growth|cell growth|protein binding|pollen tube growth|actin filament-based process|unidimensional cell g…	-	-	-	-	2:196790937-196793589	1.71339292974674	44.8385638342294	-4.70981212429698	0.00499316584302264	0.234926222241776	-
GRMZM2G359314	-	Uncharacterized protein [Source:UniProtKB/TrEMBL;Acc:K7VHL0]	GO:0051179|GO:0005623|GO:0009987|GO:0071944|GO:0005622|GO:0043234|GO:0000145|GO:0005938|GO:0006810|GO:0032940|GO:0005737|GO:0048278|GO:0006887|GO:0016192|GO:0006904	localization|cell|cellular process|cell periphery|intracellular|protein complex|exocyst|cell cortex|transport|secretion by cell|cytoplasm|vesicle docking|exocytosis|vesicle-mediated transport|vesicle docking involved in exocytosis	-	-	-	-	9:123203143-123205663	1.61756139984864	19.9084748692967	-3.62149032400316	0.00502343097178089	0.235747680850987	-
GRMZM2G384090	-	Uncharacterized protein [Source:UniProtKB/TrEMBL;Acc:C0PL22]	-	-	-	-	-	-	3:18032578-18034994	0.64399575599685	12.4813810034133	-4.27658257906472	0.00507477621222044	0.23784143473136	-
GRMZM2G064603	-	-	GO:0005488|GO:0003824|GO:0036094|GO:0043167|GO:0016787|GO:0001882|GO:0000166|GO:0016817|GO:0032549|GO:0016818|GO:0017076|GO:0030554|GO:0005524|GO:0016462|GO:0017111|GO:0016887	binding|catalytic activity|small molecule binding|ion binding|hydrolase activity|nucleoside binding|nucleotide binding|hydrolase activity, acting on acid anhydrides|ribonucleoside binding|hydrolase activity, acting on acid anhydrides, in phosphorus-containing anhydrides|purine nucleotide binding|adenyl nucleotide binding|ATP binding|pyrophosphatase activity|nucleoside-triphosphatase activity|ATPa…	-	-	-	-	5:216040526-216044643	0.946828164916693	13.1494047173959	-3.79575105699282	0.0050902771701074	0.238214002461221	-
GRMZM2G074395	-	Cytokinin-O-glucosyltransferase 1 [Source:UniProtKB/TrEMBL;Acc:B6THX4]	GO:0008152|GO:0003824|GO:0016740|GO:0016757|GO:0016758	metabolic process|catalytic activity|transferase activity|transferase activity, transferring glycosyl groups|transferase activity, transferring hexosyl groups	-	-	-	-	1:275649843-275651527	1.65182182597119	19.6767106460985	-3.57435908190884	0.00509620764787716	0.238214002461221	-
GRMZM2G382413	-	TBC domain containing protein [Source:UniProtKB/TrEMBL;Acc:B6SXT2]	GO:0008152|GO:0005623|GO:0030234|GO:0005622|GO:0050790|GO:0008047|GO:0043085|GO:0005097|GO:0043087|GO:0032313|GO:0032851	metabolic process|cell|enzyme regulator activity|intracellular|regulation of catalytic activity|enzyme activator activity|positive regulation of catalytic activity|GTPase activator activity|regulation of GTPase activity|regulation of GTPase activity|positive regulation of GTPase activity	-	-	-	-	7:154104961-154121905	24.2965548602925	302.304050134796	-3.63717664175389	0.00519122142300038	0.242334719479508	-
GRMZM2G127893	-	Uncharacterized protein [Source:UniProtKB/TrEMBL;Acc:B4FLI9]	GO:0051179|GO:0016020|GO:0009987|GO:0051641|GO:0016043|GO:0016021|GO:0010256|GO:0034613|GO:0007029|GO:0051205|GO:0071816	localization|membrane|cellular process|cellular localization|cellular component organization|integral component of membrane|endomembrane system organization|cellular protein localization|endoplasmic reticulum organization|protein insertion into membrane|tail-anchored membrane protein insertion into ER membrane	-	-	-	-	9:11081240-11083522	0.23452054811918	3.19215035495336	-3.76674236739179	0.00522321260973385	0.243506447497064	-
GRMZM2G181202	-	Uncharacterized protein [Source:UniProtKB/TrEMBL;Acc:K7VCM6]	GO:0005576|GO:0000003|GO:0019953	extracellular region|reproduction|sexual reproduction	-	-	-	-	9:118276389-118277739	2.67285004047551	395.136813402769	-7.20782955495496	0.00524009554151029	0.243971668308156	-
GRMZM2G025748	-	-	GO:0008152|GO:0055114	metabolic process|oxidation-reduction process	-	-	-	-	1:162755035-162756024	1.21335454465266	86.8897676933202	-6.16211321690824	0.00532316858552242	0.246815546919676	-
GRMZM2G308619	-	-	GO:0008152|GO:0005488|GO:0003824|GO:0009987|GO:0044238|GO:0016740|GO:0044237|GO:0036094|GO:0043167|GO:0001882|GO:0019538|GO:0016772|GO:0000166|GO:0043412|GO:0044267|GO:0032549|GO:0016301|GO:0016773|GO:0017076|GO:0006796|GO:0004672|GO:0030554|GO:0016310|GO:0005524|GO:0006464|GO:0004674|GO:0006468	metabolic process|binding|catalytic activity|cellular process|primary metabolic process|transferase activity|cellular metabolic process|small molecule binding|ion binding|nucleoside binding|protein metabolic process|transferase activity, transferring phosphorus-containing groups|nucleotide binding|macromolecule modification|cellular protein metabolic process|ribonucleoside binding|kinase activity…	-	-	-	-	3:1690512-1693556	0.815746634515478	13.389015777273	-4.03678497195849	0.00531633828446515	0.246815546919676	-
GRMZM2G399048	-	Transferase/ transferase [Source:UniProtKB/TrEMBL;Acc:K7TM90]	GO:0005623|GO:0003824|GO:0016740|GO:0012505|GO:0005622|GO:0005794|GO:0043231|GO:0044431|GO:0016757|GO:0005737|GO:0005795|GO:0016758|GO:0008378	cell|catalytic activity|transferase activity|endomembrane system|intracellular|Golgi apparatus|intracellular membrane-bounded organelle|Golgi apparatus part|transferase activity, transferring glycosyl groups|cytoplasm|Golgi stack|transferase activity, transferring hexosyl groups|galactosyltransferase activity	-	-	-	-	10:132415554-132417206	1.61114397737476	0	Inf	0.00532261881050124	0.246815546919676	-
GRMZM2G563190	-	Uncharacterized protein [Source:UniProtKB/TrEMBL;Acc:B4G0B6]	GO:0008152|GO:0005488|GO:0005623|GO:0003824|GO:0016020|GO:0031090|GO:0048037|GO:0036094|GO:0019898|GO:0043167|GO:0005622|GO:0016491|GO:0019866|GO:0031314|GO:0043231|GO:0050662|GO:0043169|GO:0055114|GO:0000166|GO:0005737|GO:0031966|GO:0046872|GO:0050660|GO:0005743|GO:0005739|GO:0009536|GO:0005740|GO:0005509	metabolic process|binding|cell|catalytic activity|membrane|organelle membrane|cofactor binding|small molecule binding|extrinsic component of membrane|ion binding|intracellular|oxidoreductase activity|organelle inner membrane|extrinsic component of mitochondrial inner membrane|intracellular membrane-bounded organelle|coenzyme binding|cation binding|oxidation-reduction process|nucleotide binding|cy…	-	-	-	-	3:190947710-190953804	0.96513095572967	9.32155544252431	-3.27177409471112	0.00532911489896748	0.246815546919676	-
GRMZM2G040052	-	Uncharacterized protein [Source:UniProtKB/TrEMBL;Acc:C0HFC3]	GO:0008152|GO:0005488|GO:0003824|GO:0009987|GO:0044238|GO:0044237|GO:0016853|GO:0006807|GO:0006725|GO:0006139|GO:0016070	metabolic process|binding|catalytic activity|cellular process|primary metabolic process|cellular metabolic process|isomerase activity|nitrogen compound metabolic process|cellular aromatic compound metabolic process|nucleobase-containing compound metabolic process|RNA metabolic process	-	-	-	-	1:27776286-27778864	1.62351065106936	90.2812928910415	-5.79723832448311	0.00541613115507063	0.25051733345273	-
AC196779.3_FG003	-	Uncharacterized protein [Source:UniProtKB/TrEMBL;Acc:K7VC26]	GO:0003824|GO:0016787|GO:0016788|GO:0042578|GO:0016791|GO:0003993	catalytic activity|hydrolase activity|hydrolase activity, acting on ester bonds|phosphoric ester hydrolase activity|phosphatase activity|acid phosphatase activity	-	-	-	-	6:69727589-69728816	3.43621855078224	69.5415209929766	-4.33898091866957	0.00544882002940401	0.251699872155659	-
GRMZM2G138401	-	-	-	-	-	-	-	-	3:230428299-230429034	0.0633752696682309	9.91602946171774	-7.28969876668298	0.00546017121338257	0.251894948222602	-
GRMZM2G027019	-	Uncharacterized protein [Source:UniProtKB/TrEMBL;Acc:B4FPM8]	GO:0051179|GO:0005623|GO:0016020|GO:0050896|GO:0009987|GO:0031090|GO:0042221|GO:0006950|GO:0071944|GO:0005886|GO:0009628|GO:0005622|GO:0010118|GO:0005774|GO:0009725|GO:0006810|GO:0043231|GO:0016021|GO:0005737|GO:0006970|GO:0016192|GO:0009651|GO:0009737|GO:0005773	localization|cell|membrane|response to stimulus|cellular process|organelle membrane|response to chemical|response to stress|cell periphery|plasma membrane|response to abiotic stimulus|intracellular|stomatal movement|vacuolar membrane|response to hormone|transport|intracellular membrane-bounded organelle|integral component of membrane|cytoplasm|response to osmotic stress|vesicle-mediated transport…	K08515	vesicle-associated membrane protein 7[-]	zma04130	SNARE interactions in vesicular transport - Zea mays (maize)	5:214380828-214382862	2.84400561786931	54.5722690514654	-4.26217181065766	0.00548539795353539	0.252399730315148	-
GRMZM2G164242	-	-	GO:0008152|GO:0005488|GO:0003824|GO:0009987|GO:0044238|GO:0016740|GO:0044237|GO:0036094|GO:0043167|GO:0001882|GO:0019538|GO:0016772|GO:0000166|GO:0043412|GO:0044267|GO:0032549|GO:0016301|GO:0016773|GO:0017076|GO:0006796|GO:0004672|GO:0030554|GO:0016597|GO:0016310|GO:0005524|GO:0006464|GO:0004674|GO:0006468	metabolic process|binding|catalytic activity|cellular process|primary metabolic process|transferase activity|cellular metabolic process|small molecule binding|ion binding|nucleoside binding|protein metabolic process|transferase activity, transferring phosphorus-containing groups|nucleotide binding|macromolecule modification|cellular protein metabolic process|ribonucleoside binding|kinase activity…	-	-	-	-	5:70805551-70812302	1.7440726715856	13.0299933995852	-2.90130429276365	0.00548526305821018	0.252399730315148	-
GRMZM2G378547	-	Uncharacterized protein [Source:UniProtKB/TrEMBL;Acc:B4FZN9]	GO:0008152|GO:0005488|GO:0005623|GO:0003824|GO:0016020|GO:0009987|GO:0044238|GO:0071944|GO:0016740|GO:0044237|GO:0005886|GO:0036094|GO:0043167|GO:0001882|GO:0019538|GO:0016772|GO:0000166|GO:0043412|GO:0044267|GO:0032549|GO:0016301|GO:0016773|GO:0017076|GO:0006796|GO:0004672|GO:0030554|GO:0016310|GO:0005524|GO:0006464|GO:0004674|GO:0006468	metabolic process|binding|cell|catalytic activity|membrane|cellular process|primary metabolic process|cell periphery|transferase activity|cellular metabolic process|plasma membrane|small molecule binding|ion binding|nucleoside binding|protein metabolic process|transferase activity, transferring phosphorus-containing groups|nucleotide binding|macromolecule modification|cellular protein metabolic p…	-	-	-	-	3:58715704-58720183	6.53965784179914	147.313107787027	-4.49352684039436	0.00550067296893633	0.252773447823501	-
GRMZM2G062559	-	Uncharacterized protein [Source:UniProtKB/TrEMBL;Acc:C0PGD5]	GO:0008152|GO:0003824|GO:0044238|GO:0016787|GO:0019538|GO:0008233|GO:0006508|GO:0004175|GO:0004190	metabolic process|catalytic activity|primary metabolic process|hydrolase activity|protein metabolic process|peptidase activity|proteolysis|endopeptidase activity|aspartic-type endopeptidase activity	-	-	-	-	2:45100268-45102857	22.4289518669788	0.196518532905381	6.83455301891908	0.00550801919377021	0.252782314635652	-
GRMZM2G035701	-	Putative B3 DNA binding domain family protein [Source:UniProtKB/TrEMBL;Acc:K7V4V9]	GO:0008152|GO:0000003|GO:0005488|GO:0005623|GO:0032502|GO:0009987|GO:0048519|GO:0048522|GO:0044238|GO:0008283|GO:0003700|GO:0044237|GO:0005622|GO:0003006|GO:0009058|GO:0006807|GO:0006629|GO:0044249|GO:0080090|GO:0006725|GO:0043231|GO:0007275|GO:0019748|GO:0006139|GO:0009793|GO:0051171|GO:0008284|GO:0042127|GO:0003676|GO:0048316|GO:0009791|GO:0010468|GO:0008299|GO:0006066|GO:0009059|GO:0009790|GO:…	metabolic process|reproduction|binding|cell|developmental process|cellular process|negative regulation of biological process|positive regulation of cellular process|primary metabolic process|cell proliferation|transcription factor activity, sequence-specific DNA binding|cellular metabolic process|intracellular|developmental process involved in reproduction|biosynthetic process|nitrogen compound m…	-	-	-	-	8:154216668-154220485	0.527183993920353	21.7457220074752	-5.36628123145916	0.00559181149813757	0.25621140748398	-
GRMZM2G426703	-	Uncharacterized protein [Source:UniProtKB/TrEMBL;Acc:K7VCE2]	-	-	-	-	-	-	8:50174814-50175264	0.241645066855399	11.6655757951446	-5.59322416541294	0.00559723828676304	0.25621140748398	-
GRMZM2G006366	-	Subtilisin-like protease [Source:UniProtKB/TrEMBL;Acc:B6U4E9]	GO:0008152|GO:0005576|GO:0005488|GO:0003824|GO:0048519|GO:0044238|GO:0016787|GO:0005515|GO:0050790|GO:0019538|GO:0043086|GO:0042802|GO:0008233|GO:0006508|GO:0008236|GO:0004252|GO:0004175	metabolic process|extracellular region|binding|catalytic activity|negative regulation of biological process|primary metabolic process|hydrolase activity|protein binding|regulation of catalytic activity|protein metabolic process|negative regulation of catalytic activity|identical protein binding|peptidase activity|proteolysis|serine-type peptidase activity|serine-type endopeptidase activity|endope…	-	-	-	-	1:300149665-300152406	0.879004565730227	167.226154937853	-7.57171413480952	0.00560488416520919	0.256229491112758	-
GRMZM2G145179	-	Uncharacterized protein [Source:UniProtKB/TrEMBL;Acc:C0PCY7]	GO:0008152|GO:0005623|GO:0003824|GO:0032502|GO:0009987|GO:0044238|GO:0009653|GO:0044237|GO:0016874|GO:0016043|GO:0005622|GO:0009058|GO:0006629|GO:0044249|GO:0006790|GO:0006725|GO:0007275|GO:0051186|GO:0005737|GO:0048229|GO:0006637|GO:0010208|GO:0044272|GO:0051188|GO:0006631|GO:0004467|GO:0009555|GO:0001676|GO:0080110|GO:0019752|GO:0031956|GO:0009108|GO:0010584|GO:0046949	metabolic process|cell|catalytic activity|developmental process|cellular process|primary metabolic process|anatomical structure morphogenesis|cellular metabolic process|ligase activity|cellular component organization|intracellular|biosynthetic process|lipid metabolic process|cellular biosynthetic process|sulfur compound metabolic process|cellular aromatic compound metabolic process|multicellular …	K01904	4-coumarate--CoA ligase[6.2.1.12]	zma01100|zma01110|zma00940|zma00130|zma00360	Metabolic pathways - Zea mays (maize)|Biosynthesis of secondary metabolites - Zea mays (maize)|Phenylpropanoid biosynthesis - Zea mays (maize)|Ubiquinone and other terpenoid-quinone biosynthesis - Zea mays (maize)|Phenylalanine metabolism - Zea mays (maize)	3:2342934-2345235	58.0665222617922	0.253914995141246	7.83721722311943	0.00564928277847831	0.257925523030835	-
GRMZM2G138701	-	Putative calcium-dependent lipid-binding (CaLB domain) family protein [Source:UniProtKB/TrEMBL;Acc:K7VW61]	GO:0005488|GO:0005515	binding|protein binding	-	-	-	-	2:28252274-28253026	0.761742262774394	12.1163569572867	-3.99150923542721	0.00567522510302604	0.258775618955786	-
GRMZM2G160496	-	Putative auxin efflux carrier PIN10b; Uncharacterized protein [Source:UniProtKB/TrEMBL;Acc:I3RWW1]	GO:0051179|GO:0016020|GO:0009987|GO:0006810|GO:0016021|GO:0055085	localization|membrane|cellular process|transport|integral component of membrane|transmembrane transport	-	-	-	-	9:16732113-16734511	1.44071423119443	36.3505963221799	-4.65712292408149	0.0057063937555855	0.259861523885155	-
GRMZM2G474755	-	Polcalcin Jun o 2 [Source:UniProtKB/TrEMBL;Acc:K7VUH8]	GO:0005488|GO:0043167|GO:0043169|GO:0046872|GO:0005509	binding|ion binding|cation binding|metal ion binding|calcium ion binding	K13448	calcium-binding protein CML[-]	zma04626	Plant-pathogen interaction - Zea mays (maize)	8:91126489-91127653	3.45148367338542	21.0018322023354	-2.60522662926253	0.00574653868526352	0.261352875237892	-
GRMZM2G052619	-	-	-	-	-	-	-	-	1:170826421-170865634	4.22116831662671	31.5398696866405	-2.90146243717478	0.00576581150102504	0.261831844455984	-
GRMZM2G074233	-	Uncharacterized protein [Source:UniProtKB/TrEMBL;Acc:K7VEZ6]	-	-	-	-	-	-	9:92480954-92481985	0.348230682645722	14.9013230559756	-5.41925329527901	0.00577188881179499	0.261831844455984	-
GRMZM2G010319	-	Uncharacterized protein [Source:UniProtKB/TrEMBL;Acc:K7V487]	GO:0003824|GO:0009055|GO:0009987|GO:0016491|GO:0045454|GO:0019725|GO:0015035	catalytic activity|electron carrier activity|cellular process|oxidoreductase activity|cell redox homeostasis|cellular homeostasis|protein disulfide oxidoreductase activity	-	-	-	-	8:115297735-115298478	0.150577377472396	9.0679696060509	-5.91220261248831	0.00584869104047726	0.26463641995952	-
GRMZM2G133588	-	EF hand family protein [Source:UniProtKB/TrEMBL;Acc:K7TP50]	GO:0005488|GO:0043167|GO:0043169|GO:0046872|GO:0005509	binding|ion binding|cation binding|metal ion binding|calcium ion binding	K13448	calcium-binding protein CML[-]	zma04626	Plant-pathogen interaction - Zea mays (maize)	10:34007307-34007944	0.469687664624933	26.8103660273027	-5.83494540086619	0.00584383534941434	0.26463641995952	-
GRMZM5G864784	-	Uncharacterized protein [Source:UniProtKB/TrEMBL;Acc:K7U5Y1]	-	-	-	-	-	-	4:136066967-136069031	0.0120949907501187	1.04403190149623	-6.43161231943615	0.00587634892495427	0.265547849501322	-
GRMZM2G165633	-	Hydrolase, hydrolyzing O-glycosyl compounds; Uncharacterized protein [Source:UniProtKB/TrEMBL;Acc:B4FSU9]	GO:0008152|GO:0003824|GO:0044238|GO:0016787|GO:0016798|GO:0005975|GO:0004553	metabolic process|catalytic activity|primary metabolic process|hydrolase activity|hydrolase activity, acting on glycosyl bonds|carbohydrate metabolic process|hydrolase activity, hydrolyzing O-glycosyl compounds	-	-	-	-	2:37746183-37749448	9.6430771180216	0.257190930170575	5.22858191363843	0.00588463177523662	0.265582525764127	-
AC190609.3_FG004	-	Uncharacterized protein [Source:UniProtKB/TrEMBL;Acc:C0PG04]	GO:0008152|GO:0003824|GO:0044238|GO:0016787|GO:0019538|GO:0008233|GO:0006508|GO:0004175|GO:0004190	metabolic process|catalytic activity|primary metabolic process|hydrolase activity|protein metabolic process|peptidase activity|proteolysis|endopeptidase activity|aspartic-type endopeptidase activity	-	-	-	-	4:194583416-194589029	8.49879210687913	178.859404300197	-4.39542435358273	0.00593877240857414	0.267684106344634	-
GRMZM2G309048	-	Harpin-induced protein [Source:UniProtKB/TrEMBL;Acc:B6TNZ1]	-	-	-	-	-	-	2:204415147-204415779	0.044219565297091	4.15697561419046	-6.55470563183935	0.00603332096527555	0.271599358306888	-
GRMZM5G878322	-	Putative uncharacterized protein [Source:UniProtKB/TrEMBL;Acc:B6UEH9]	-	-	-	-	-	-	3:201167456-201168092	0.439307096509093	7.17095418469019	-4.02886339039081	0.0060492285807352	0.271969007106896	-
GRMZM2G009370	-	Putative calcium-dependent lipid-binding (CaLB domain) family protein [Source:UniProtKB/TrEMBL;Acc:K7VW61]	GO:0005488|GO:0005515	binding|protein binding	-	-	-	-	8:115377779-115378532	0.760999636658425	12.2076147135401	-4.00374175974194	0.00606799941080445	0.27246628104067	-
GRMZM2G362823	-	Uncharacterized protein [Source:UniProtKB/TrEMBL;Acc:B6T5A1]	-	-	-	-	-	-	4:167009156-167009883	3.32527737316883	57.0813501194122	-4.10147286758061	0.00609732353900513	0.273435557387517	-
GRMZM6G183316	-	Uncharacterized protein [Source:UniProtKB/TrEMBL;Acc:B4FG65]	GO:0003824|GO:0016787	catalytic activity|hydrolase activity	-	-	-	-	3:177292447-177294201	0.37824066719327	6.74227722880373	-4.15585955867576	0.00617603194972326	0.276614216779874	-
GRMZM2G347413	-	Uncharacterized protein [Source:UniProtKB/TrEMBL;Acc:K7V2U1]	GO:0051179|GO:0009987|GO:0006810|GO:0055085	localization|cellular process|transport|transmembrane transport	-	-	-	-	8:94102238-94122262	0.041300771510713	2.50653325377923	-5.92338083215879	0.00618647044074441	0.276731003082312	-
GRMZM2G029974	-	Uncharacterized protein [Source:UniProtKB/TrEMBL;Acc:B4FCZ1]	GO:0008152|GO:0005623|GO:0003824|GO:0050896|GO:0009987|GO:0044238|GO:0006950|GO:0051716|GO:0044237|GO:0005622|GO:0006807|GO:0006725|GO:0043231|GO:0006139|GO:0006281|GO:0006259|GO:0006974|GO:0006284|GO:0005634	metabolic process|cell|catalytic activity|response to stimulus|cellular process|primary metabolic process|response to stress|cellular response to stimulus|cellular metabolic process|intracellular|nitrogen compound metabolic process|cellular aromatic compound metabolic process|intracellular membrane-bounded organelle|nucleobase-containing compound metabolic process|DNA repair|DNA metabolic process…	-	-	-	-	8:73649512-73651586	2.27385836351779	19.0089211503693	-3.06346235624628	0.00621715609600705	0.277752038079263	-
GRMZM2G155216	CAB-M9	Chlorophyll a-b binding protein M9, chloroplastic [Source:UniProtKB/Swiss-Prot;Acc:P27497]	GO:0008152|GO:0005576|GO:0005488|GO:0005623|GO:0016020|GO:0050896|GO:0009987|GO:0044238|GO:0048046|GO:0044237|GO:0009628|GO:0043167|GO:0005622|GO:0043234|GO:0009521|GO:0043231|GO:0016021|GO:0019538|GO:0043169|GO:0046906|GO:0015979|GO:0009579|GO:0005737|GO:0042651|GO:0009526|GO:0009522|GO:0046872|GO:0019684|GO:0009765|GO:0055035|GO:0043412|GO:0044267|GO:0016168|GO:0005739|GO:0009536|GO:0009416|GO:…	metabolic process|extracellular region|binding|cell|membrane|response to stimulus|cellular process|primary metabolic process|apoplast|cellular metabolic process|response to abiotic stimulus|ion binding|intracellular|protein complex|photosystem|intracellular membrane-bounded organelle|integral component of membrane|protein metabolic process|cation binding|tetrapyrrole binding|photosynthesis|thylak…	-	-	-	-	8:70312571-70314733	56.9466378582792	4.74468675038833	3.58522592028604	0.0062558227426029	0.279022980306912	-
GRMZM2G435756	-	-	GO:0005488|GO:0005515	binding|protein binding	-	-	-	-	3:90044803-90046786	0.0656860829835577	2.31987096119466	-5.142313013149	0.00626139632642994	0.279022980306912	-
GRMZM2G154447	-	-	GO:0008152|GO:0005488|GO:0003824|GO:0009987|GO:0044238|GO:0016740|GO:0044237|GO:0036094|GO:0043167|GO:0001882|GO:0019538|GO:0016772|GO:0000166|GO:0043412|GO:0044267|GO:0032549|GO:0016301|GO:0016773|GO:0017076|GO:0006796|GO:0004672|GO:0030554|GO:0016310|GO:0005524|GO:0006464|GO:0004674|GO:0006468	metabolic process|binding|catalytic activity|cellular process|primary metabolic process|transferase activity|cellular metabolic process|small molecule binding|ion binding|nucleoside binding|protein metabolic process|transferase activity, transferring phosphorus-containing groups|nucleotide binding|macromolecule modification|cellular protein metabolic process|ribonucleoside binding|kinase activity…	-	-	-	-	5:29390167-29395635	2.91625568340122	29.1850893855058	-3.32304236783651	0.0062728882096555	0.279183027144592	-
GRMZM2G148800	-	Uncharacterized protein [Source:UniProtKB/TrEMBL;Acc:K7VN18]	GO:0005215|GO:0051179|GO:0005623|GO:0016020|GO:0050896|GO:0051707|GO:0071944|GO:0009607|GO:0005886|GO:0009605|GO:0006810|GO:0009624	transporter activity|localization|cell|membrane|response to stimulus|response to other organism|cell periphery|response to biotic stimulus|plasma membrane|response to external stimulus|transport|response to nematode	-	-	-	-	8:165543587-165545831	0.541168724439177	6.14706136461735	-3.50574651751195	0.00632565689946602	0.280824200393631	-
GRMZM2G363982	-	Putative uncharacterized protein [Source:UniProtKB/TrEMBL;Acc:B6TDU0]	GO:0016020|GO:0016021	membrane|integral component of membrane	-	-	-	-	5:90886329-90897111	1.18312869705391	10.7191135106514	-3.17950667813919	0.00632221788534719	0.280824200393631	-
GRMZM2G082293	-	-	-	-	-	-	-	-	5:9621217-9623260	10.7276395179038	0.700741011969516	3.93630751919986	0.0063558442197861	0.281810317489086	-
AC185648.3_FG007	-	Uncharacterized protein [Source:UniProtKB/TrEMBL;Acc:K7U584]	-	-	-	-	-	-	4:174569687-174572276	0.214770690346707	7.21959108387359	-5.07104809751412	0.00639744575686159	0.283299421248089	-
GRMZM2G043980	-	Uncharacterized protein [Source:UniProtKB/TrEMBL;Acc:C0PGG4]	GO:0008152|GO:0005488|GO:0003824|GO:0032259|GO:0016740|GO:0016787|GO:0008233|GO:0003676|GO:0008168|GO:0008234	metabolic process|binding|catalytic activity|methylation|transferase activity|hydrolase activity|peptidase activity|nucleic acid binding|methyltransferase activity|cysteine-type peptidase activity	-	-	-	-	9:126096584-126104093	0.20645634752881	3.43665137488903	-4.05709482728199	0.00645171519058164	0.28534507059421	-
GRMZM2G146551	EXPB1	Expansin-B1 [Source:UniProtKB/Swiss-Prot;Acc:P58738]	GO:0005576|GO:0000003|GO:0005623|GO:0016020|GO:0019953|GO:0071944|GO:0005618	extracellular region|reproduction|cell|membrane|sexual reproduction|cell periphery|cell wall	-	-	-	-	9:118273115-118274521	4.8129902402838	761.232242918067	-7.30525936195669	0.00648619657660945	0.286511518280281	-
GRMZM2G000221	-	PVR3-like protein [Source:UniProtKB/TrEMBL;Acc:B6TVY8]	-	-	-	-	-	-	7:31098655-31099325	5.79604799950925	0.207159436582547	4.80625609754788	0.0065410808854763	0.288575176443148	-
GRMZM2G394311	-	IAA-amino acid hydrolase ILR1 [Source:UniProtKB/TrEMBL;Acc:B6T417]	GO:0008152|GO:0003824|GO:0016787	metabolic process|catalytic activity|hydrolase activity	-	-	-	-	5:111414092-111417166	0.558674347731927	53.6965870046437	-6.58667900354946	0.0065858636090386	0.290188588798262	-
GRMZM2G029400	-	Uncharacterized protein [Source:UniProtKB/TrEMBL;Acc:B4FWY4]	GO:0008152|GO:0003824|GO:0044238|GO:0016787|GO:0006629|GO:0016788	metabolic process|catalytic activity|primary metabolic process|hydrolase activity|lipid metabolic process|hydrolase activity, acting on ester bonds	-	-	-	-	5:137191942-137195068	0.124891536785929	3.64578996252994	-4.86748382687565	0.00668947381288881	0.293972541047633	-
GRMZM2G138566	-	Calcium binding atopy autoantigen 1 isoform 1; Calcium binding atopy autoantigen 1 isoform 2; Calcium binding atopy-related autoantigen 1; Uncharacterized protein [Source:UniProtKB/TrEMBL;Acc:B6SL16]	GO:0005488|GO:0043167|GO:0043169|GO:0046872|GO:0005509	binding|ion binding|cation binding|metal ion binding|calcium ion binding	-	-	-	-	4:137402074-137407040	1.67028648133474	13.7166037455551	-3.03775583724706	0.00669669747986147	0.293972541047633	-
GRMZM2G179120	-	Uncharacterized protein [Source:UniProtKB/TrEMBL;Acc:B4F9Y5]	GO:0008152|GO:0005488|GO:0003824|GO:0009987|GO:0044238|GO:0044237|GO:0043167|GO:0009058|GO:0016491|GO:0006629|GO:0044249|GO:0016705|GO:0043169|GO:0046906|GO:0055114|GO:0046872|GO:0016717|GO:0052631|GO:0020037|GO:0008610|GO:0006631|GO:0019752|GO:0006633|GO:0046914|GO:0005506	metabolic process|binding|catalytic activity|cellular process|primary metabolic process|cellular metabolic process|ion binding|biosynthetic process|oxidoreductase activity|lipid metabolic process|cellular biosynthetic process|oxidoreductase activity, acting on paired donors, with incorporation or reduction of molecular oxygen|cation binding|tetrapyrrole binding|oxidation-reduction process|metal i…	-	-	-	-	2:176476208-176479270	1.66389962090388	9.7755707816805	-2.55461254003889	0.00668967310740925	0.293972541047633	-
GRMZM2G095441	-	Uncharacterized protein [Source:UniProtKB/TrEMBL;Acc:K7VES8]	GO:0051179|GO:0005488|GO:0016020|GO:0051641|GO:0005515|GO:0006810|GO:0005484|GO:0046907|GO:0016192|GO:0034613|GO:0015031|GO:0006886	localization|binding|membrane|cellular localization|protein binding|transport|SNAP receptor activity|intracellular transport|vesicle-mediated transport|cellular protein localization|protein transport|intracellular protein transport	-	-	-	-	9:89572789-89573831	0.0880563619001993	7.82402292749561	-6.47333954801922	0.00671006318502124	0.294193812446998	-
GRMZM2G009083	-	-	-	-	-	-	-	-	2:179530410-179531447	0.0752374158125763	4.2076607518914	-5.80542428261998	0.00680630564024183	0.297569323469156	-
GRMZM2G053315	-	Monooxygenase/ oxidoreductase [Source:UniProtKB/TrEMBL;Acc:B6U2L7]	GO:0008152|GO:0005488|GO:0003824|GO:0048037|GO:0036094|GO:0043167|GO:0016491|GO:0004497|GO:0016705|GO:0050662|GO:0055114|GO:0000166|GO:0050661|GO:0016709|GO:0050660|GO:0004499	metabolic process|binding|catalytic activity|cofactor binding|small molecule binding|ion binding|oxidoreductase activity|monooxygenase activity|oxidoreductase activity, acting on paired donors, with incorporation or reduction of molecular oxygen|coenzyme binding|oxidation-reduction process|nucleotide binding|NADP binding|oxidoreductase activity, acting on paired donors, with incorporation or redu…	-	-	-	-	7:147159835-147162058	0.358741041509505	6.54292859709317	-4.18892181633762	0.00681231486463713	0.297569323469156	-
GRMZM2G414696	-	Uncharacterized protein [Source:UniProtKB/TrEMBL;Acc:K7VAN2]	-	-	-	-	-	-	8:165276187-165276777	0	2.76013498281762	-Inf	0.00680817463106995	0.297569323469156	-
GRMZM2G110299	-	Xyloglucan endotransglucosylase/hydrolase protein 1 [Source:UniProtKB/TrEMBL;Acc:K7V8Z6]	GO:0008152|GO:0005576|GO:0005623|GO:0003824|GO:0009987|GO:0044238|GO:0071944|GO:0016740|GO:0048046|GO:0044237|GO:0016787|GO:0016798|GO:0005618|GO:0044262|GO:0005975|GO:0016757|GO:0004553|GO:0016758|GO:0005976|GO:0006073|GO:0016762	metabolic process|extracellular region|cell|catalytic activity|cellular process|primary metabolic process|cell periphery|transferase activity|apoplast|cellular metabolic process|hydrolase activity|hydrolase activity, acting on glycosyl bonds|cell wall|cellular carbohydrate metabolic process|carbohydrate metabolic process|transferase activity, transferring glycosyl groups|hydrolase activity, hydro…	-	-	-	-	9:2339977-2341743	14.9881451984932	0.0916722012647073	7.35312182730078	0.00683598061153212	0.298234423272003	-
GRMZM2G020666	-	Uncharacterized protein [Source:UniProtKB/TrEMBL;Acc:K7VI07]	GO:0016020|GO:0050896|GO:0006950|GO:0009628|GO:0009409|GO:0016021|GO:0009266	membrane|response to stimulus|response to stress|response to abiotic stimulus|response to cold|integral component of membrane|response to temperature stimulus	-	-	-	-	9:127575624-127577483	0	1.15254764656911	-Inf	0.00685300758340375	0.29860860910274	-
GRMZM2G037379	-	Acid phosphatase; Uncharacterized protein [Source:UniProtKB/TrEMBL;Acc:B6SLG3]	GO:0003824|GO:0016787	catalytic activity|hydrolase activity	K03787	5'-nucleotidase[3.1.3.5]	zma01100|zma01110|zma00230|zma00240|zma00760	Metabolic pathways - Zea mays (maize)|Biosynthesis of secondary metabolites - Zea mays (maize)|Purine metabolism - Zea mays (maize)|Pyrimidine metabolism - Zea mays (maize)|Nicotinate and nicotinamide metabolism - Zea mays (maize)	3:204197529-204203130	2.57052602909124	23.0873896962793	-3.16696954254262	0.00688562442310236	0.299357835782099	-
zma-MIR156i	-	-	-	-	-	-	-	-	4:137206467-137206583	0.877427204235466	26.0001643978289	-4.88909749799002	0.00688714473062557	0.299357835782099	-
AC233926.1_FG002	-	PVR3-like protein [Source:UniProtKB/TrEMBL;Acc:B6SXH7]	-	-	-	-	-	-	7:30966313-30966624	28.2995522473062	0.543450410261372	5.70248702120383	0.00690634589956369	0.299823650367054	-
GRMZM2G099109	-	Elicitor-responsive protein 3; Uncharacterized protein [Source:UniProtKB/TrEMBL;Acc:B6UGX7]	GO:0005488|GO:0005515	binding|protein binding	-	-	-	-	4:147150891-147156030	2.70266610043051	17.2810655538092	-2.67673698615938	0.00692613418018471	0.30031377872315	-
GRMZM2G045565	-	-	-	-	-	-	-	-	3:218973202-218974304	1.56440042535705	22.4690801287469	-3.84425932405748	0.0069474904052666	0.300531045189855	-
GRMZM2G087416	-	Uncharacterized protein [Source:UniProtKB/TrEMBL;Acc:C0P5G2]	-	-	-	-	-	-	1:252582692-252584007	14.9897014427908	0.1415831235231	6.72617852970602	0.00695529863769329	0.300531045189855	-
GRMZM2G467703	-	Uncharacterized protein [Source:UniProtKB/TrEMBL;Acc:K7UBR1]	GO:0008152|GO:0005488|GO:0003824|GO:0050896|GO:0009987|GO:0044238|GO:0006950|GO:0016740|GO:0044237|GO:0036094|GO:0043167|GO:0001882|GO:0019538|GO:0016772|GO:0000166|GO:0043412|GO:0044267|GO:0032549|GO:0016301|GO:0016773|GO:0017076|GO:0006796|GO:0004672|GO:0030554|GO:0016310|GO:0005524|GO:0006464|GO:0004674|GO:0006468	metabolic process|binding|catalytic activity|response to stimulus|cellular process|primary metabolic process|response to stress|transferase activity|cellular metabolic process|small molecule binding|ion binding|nucleoside binding|protein metabolic process|transferase activity, transferring phosphorus-containing groups|nucleotide binding|macromolecule modification|cellular protein metabolic proces…	-	-	-	-	4:237998011-238001698	1.04870694736542	14.4816614617766	-3.78754364046173	0.00695665841205787	0.300531045189855	-
GRMZM2G024331	-	Putative cytochrome P450 superfamily protein [Source:UniProtKB/TrEMBL;Acc:K7U8N8]	GO:0008152|GO:0005488|GO:0003824|GO:0009055|GO:0043167|GO:0016491|GO:0004497|GO:0016705|GO:0043169|GO:0046906|GO:0055114|GO:0046872|GO:0020037|GO:0046914|GO:0005506	metabolic process|binding|catalytic activity|electron carrier activity|ion binding|oxidoreductase activity|monooxygenase activity|oxidoreductase activity, acting on paired donors, with incorporation or reduction of molecular oxygen|cation binding|tetrapyrrole binding|oxidation-reduction process|metal ion binding|heme binding|transition metal ion binding|iron ion binding	-	-	-	-	4:169646481-169648491	0.108251718944293	2.04924040987403	-4.24262740732014	0.00699255392095081	0.301131613376531	-
GRMZM2G043415	-	Uncharacterized protein [Source:UniProtKB/TrEMBL;Acc:C0PMP7]	GO:0005623|GO:0003824|GO:0009987|GO:0071944|GO:0030234|GO:0016043|GO:0016787|GO:0005618|GO:0071555|GO:0004857|GO:0016788|GO:0052689|GO:0045330|GO:0042545|GO:0030599	cell|catalytic activity|cellular process|cell periphery|enzyme regulator activity|cellular component organization|hydrolase activity|cell wall|cell wall organization|enzyme inhibitor activity|hydrolase activity, acting on ester bonds|carboxylic ester hydrolase activity|aspartyl esterase activity|cell wall modification|pectinesterase activity	-	-	-	-	1:209836298-209838478	0.812747119035501	63.4158492346819	-6.28589310444366	0.00699210122195369	0.301131613376531	-
GRMZM2G160201	-	Uncharacterized protein [Source:UniProtKB/TrEMBL;Acc:B4FKZ9]	-	-	-	-	-	-	1:283530172-283532763	0	1.50088768309697	-Inf	0.00699612469811907	0.301131613376531	-
GRMZM2G148624	-	Uncharacterized protein [Source:UniProtKB/TrEMBL;Acc:K7UHA5]	GO:0005488|GO:0009055|GO:0043167|GO:0043169|GO:0046872|GO:0046914|GO:0005507	binding|electron carrier activity|ion binding|cation binding|metal ion binding|transition metal ion binding|copper ion binding	-	-	-	-	6:119824735-119825769	0.80370792792814	68.5484340690275	-6.41430858601781	0.00703397823900806	0.302392607068208	-
GRMZM2G181266	-	Uncharacterized protein [Source:UniProtKB/TrEMBL;Acc:C0PDA1]	-	-	K10703	very-long-chain (3R)-3-hydroxyacyl-CoA dehydratase[4.2.1.134]	zma01110|zma01212|zma01040|zma00062	Biosynthesis of secondary metabolites - Zea mays (maize)|Fatty acid metabolism - Zea mays (maize)|Biosynthesis of unsaturated fatty acids - Zea mays (maize)|Fatty acid elongation - Zea mays (maize)	8:14599890-14607103	27.4261756908244	1.61433605946047	4.0865406230334	0.00713232308388239	0.306247913898221	-
GRMZM2G115065	-	Uncharacterized protein [Source:UniProtKB/TrEMBL;Acc:K7UT38]	GO:0008152|GO:0003824|GO:0044238|GO:0016787|GO:0016798|GO:0005975|GO:0004553	metabolic process|catalytic activity|primary metabolic process|hydrolase activity|hydrolase activity, acting on glycosyl bonds|carbohydrate metabolic process|hydrolase activity, hydrolyzing O-glycosyl compounds	-	-	-	-	6:149029495-149032653	0.456863343411496	5.04460312028255	-3.46490617386514	0.00714658118491358	0.306487725621937	-
GRMZM2G456647	-	Uncharacterized protein [Source:UniProtKB/TrEMBL;Acc:B6TH04]	-	-	-	-	-	-	6:168166601-168167226	4.16682602054018	100.023545549631	-4.58524697649805	0.0072040044494537	0.308575889981569	-
AC213432.2_FG004	-	PME/invertase inhibitor-like protein; Uncharacterized protein [Source:UniProtKB/TrEMBL;Acc:B6SIW3]	GO:0008152|GO:0003824|GO:0048519|GO:0030234|GO:0016787|GO:0050790|GO:0043086|GO:0004857|GO:0016788|GO:0052689|GO:0030599	metabolic process|catalytic activity|negative regulation of biological process|enzyme regulator activity|hydrolase activity|regulation of catalytic activity|negative regulation of catalytic activity|enzyme inhibitor activity|hydrolase activity, acting on ester bonds|carboxylic ester hydrolase activity|pectinesterase activity	-	-	-	-	4:186448890-186449447	2.13048210385221	81.3693149934188	-5.25523300746395	0.00729657006615617	0.310284227434208	-
GRMZM2G062761	-	Putative MAP kinase family protein [Source:UniProtKB/TrEMBL;Acc:K7US21]	GO:0008152|GO:0023052|GO:0005488|GO:0005623|GO:0003824|GO:0016020|GO:0004871|GO:0050896|GO:0009987|GO:0044238|GO:0042221|GO:0071944|GO:0016740|GO:0051716|GO:0044237|GO:0005886|GO:0036094|GO:0043167|GO:0005622|GO:0009725|GO:0001882|GO:0043231|GO:0004702|GO:0019538|GO:0016772|GO:0007165|GO:0007154|GO:0000166|GO:0023014|GO:0005737|GO:0005829|GO:0000165|GO:0043412|GO:0044267|GO:0032549|GO:0009737|GO:…	metabolic process|signaling|binding|cell|catalytic activity|membrane|signal transducer activity|response to stimulus|cellular process|primary metabolic process|response to chemical|cell periphery|transferase activity|cellular response to stimulus|cellular metabolic process|plasma membrane|small molecule binding|ion binding|intracellular|response to hormone|nucleoside binding|intracellular membran…	-	-	-	-	6:166147896-166153617	3.50347039714347	46.6590835829124	-3.73530136083193	0.0072854714957305	0.310284227434208	-
GRMZM2G072614	-	-	-	-	-	-	-	-	2:11676053-11679542	0.0578008931453601	4.0844231945665	-6.14289675843925	0.00728944498048771	0.310284227434208	-
GRMZM2G121663	-	-	-	-	-	-	-	-	5:2105653-2109212	9.19270750603995	0.260348530574165	5.14197366841354	0.00729437480910364	0.310284227434208	-
GRMZM2G124732	-	Uncharacterized protein [Source:UniProtKB/TrEMBL;Acc:C0HGG1]	GO:0051179|GO:0023052|GO:0005488|GO:0050896|GO:0009987|GO:0042221|GO:0051716|GO:0036094|GO:0043167|GO:0006810|GO:0001882|GO:0007165|GO:0007154|GO:0000166|GO:0032549|GO:0035556|GO:0015031|GO:0010038|GO:0017076|GO:0005525|GO:0007264|GO:0019001|GO:0046686	localization|signaling|binding|response to stimulus|cellular process|response to chemical|cellular response to stimulus|small molecule binding|ion binding|transport|nucleoside binding|signal transduction|cell communication|nucleotide binding|ribonucleoside binding|intracellular signal transduction|protein transport|response to metal ion|purine nucleotide binding|GTP binding|small GTPase mediated …	K07904	Ras-related protein Rab-11A[-]	zma04144	Endocytosis - Zea mays (maize)	7:89182569-89185082	3.21178878396278	29.5289591697683	-3.20068158006627	0.00728444962986058	0.310284227434208	-
GRMZM2G335419	-	Clathrin assembly protein; Uncharacterized protein [Source:UniProtKB/TrEMBL;Acc:B6SKK6]	GO:0051179|GO:0005488|GO:0005623|GO:0016020|GO:0009987|GO:0008289|GO:0016043|GO:0043167|GO:0005622|GO:0043234|GO:0005515|GO:0030117|GO:0006810|GO:0005543|GO:0030276|GO:0005737|GO:0006461|GO:0035091|GO:0016192|GO:0016050|GO:0030118|GO:0005545|GO:0048268	localization|binding|cell|membrane|cellular process|lipid binding|cellular component organization|ion binding|intracellular|protein complex|protein binding|membrane coat|transport|phospholipid binding|clathrin binding|cytoplasm|protein complex assembly|phosphatidylinositol binding|vesicle-mediated transport|vesicle organization|clathrin coat|1-phosphatidylinositol binding|clathrin coat assembly	-	-	-	-	2:186290939-186292608	0.553054430796078	22.6340960205023	-5.35493240259551	0.00725841686936885	0.310284227434208	-
GRMZM2G166218	-	Uncharacterized protein [Source:UniProtKB/TrEMBL;Acc:B4FWB4]	-	-	-	-	-	-	4:188502638-188503914	23.4921671056314	1.85282893468171	3.66437821167453	0.00732294469056441	0.310658126620847	-
GRMZM2G387935	-	Uncharacterized protein [Source:UniProtKB/TrEMBL;Acc:K7VCX2]	GO:0008152|GO:0005623|GO:0003824|GO:0016020|GO:0031090|GO:0032259|GO:0016740|GO:0012505|GO:0005622|GO:0005789|GO:0042175|GO:0043231|GO:0016021|GO:0005737|GO:0005783|GO:0008168	metabolic process|cell|catalytic activity|membrane|organelle membrane|methylation|transferase activity|endomembrane system|intracellular|endoplasmic reticulum membrane|nuclear outer membrane-endoplasmic reticulum membrane network|intracellular membrane-bounded organelle|integral component of membrane|cytoplasm|endoplasmic reticulum|methyltransferase activity	-	-	-	-	6:84839847-84843202	1.52226037923803	29.2280023588134	-4.26306417406092	0.00731446235730339	0.310658126620847	-
GRMZM2G153212	-	Uncharacterized protein [Source:UniProtKB/TrEMBL;Acc:K7U4K4]	GO:0005488|GO:0005623|GO:0005622|GO:0005515|GO:0005737	binding|cell|intracellular|protein binding|cytoplasm	-	-	-	-	4:95930001-95938736	0.33054169946613	4.45052094971433	-3.75107002725754	0.00733640476594481	0.31085596117381	-
AC185478.4_FG005	-	Uncharacterized protein [Source:UniProtKB/TrEMBL;Acc:K7V181]	-	-	-	-	-	-	4:181432210-181432974	0.264754295572436	4.61040501684046	-4.12216749782805	0.00736666353158657	0.311764258537972	-
GRMZM2G048475	-	-	GO:0005488|GO:0032502|GO:0009987|GO:0009653|GO:0016043|GO:0005515|GO:0008092|GO:0000902|GO:0003779|GO:0007010	binding|developmental process|cellular process|anatomical structure morphogenesis|cellular component organization|protein binding|cytoskeletal protein binding|cell morphogenesis|actin binding|cytoskeleton organization	-	-	-	-	1:210145351-210148782	1.68094292273415	35.1354007091056	-4.38558270909649	0.00739656366191571	0.312281680626974	-
GRMZM2G341379	-	Putative calcium-dependent protein kinase family protein [Source:UniProtKB/TrEMBL;Acc:K7TP68]	GO:0008152|GO:0005488|GO:0003824|GO:0009987|GO:0044238|GO:0016740|GO:0044237|GO:0036094|GO:0043167|GO:0001882|GO:0019538|GO:0016772|GO:0000166|GO:0043412|GO:0044267|GO:0032549|GO:0016301|GO:0016773|GO:0017076|GO:0006796|GO:0004672|GO:0030554|GO:0016310|GO:0005524|GO:0006464|GO:0004674|GO:0006468	metabolic process|binding|catalytic activity|cellular process|primary metabolic process|transferase activity|cellular metabolic process|small molecule binding|ion binding|nucleoside binding|protein metabolic process|transferase activity, transferring phosphorus-containing groups|nucleotide binding|macromolecule modification|cellular protein metabolic process|ribonucleoside binding|kinase activity…	-	-	-	-	10:34921094-34923019	1.51307895664382	91.000775548096	-5.91031966218878	0.00739280390805287	0.312281680626974	-
GRMZM2G085661	CYP71C4	indole-2-monooxygenase [Source:UniProtKB/Swiss-Prot;Acc:Q43257]	GO:0008152|GO:0005488|GO:0003824|GO:0009055|GO:0016020|GO:0043167|GO:0016491|GO:0004497|GO:0016705|GO:0016021|GO:0043169|GO:0046906|GO:0055114|GO:0046872|GO:0016709|GO:0020037|GO:0046914|GO:0036190|GO:0005506	metabolic process|binding|catalytic activity|electron carrier activity|membrane|ion binding|oxidoreductase activity|monooxygenase activity|oxidoreductase activity, acting on paired donors, with incorporation or reduction of molecular oxygen|integral component of membrane|cation binding|tetrapyrrole binding|oxidation-reduction process|metal ion binding|oxidoreductase activity, acting on paired don…	K13223	indole-2-monooxygenase[1.14.13.137]	zma01110	Biosynthesis of secondary metabolites - Zea mays (maize)	4:3265213-3267368	19.1217502357963	1.56510189150407	3.61088609301678	0.00741480705592883	0.312678343368035	-
GRMZM2G181206	-	Uncharacterized protein [Source:UniProtKB/TrEMBL;Acc:K7VJI8]	GO:0016020	membrane	-	-	-	-	6:148321071-148327478	1.30081766497056	13.7868364076277	-3.40580078781155	0.0074345615512157	0.31313770690925	-
GRMZM2G074173	-	Uncharacterized protein [Source:UniProtKB/TrEMBL;Acc:K7TZ08]	GO:0005198|GO:0005623|GO:0016020|GO:0071944|GO:0005886	structural molecule activity|cell|membrane|cell periphery|plasma membrane	-	-	-	-	4:151308793-151311440	2.02770604808096	21.6662482776995	-3.41752892993076	0.00744447919921249	0.31318214993068	-
GRMZM2G139355	-	-	-	-	-	-	-	-	1:212549322-212550974	0.57603490963594	21.3822133510834	-5.2141111427553	0.00746524497143389	0.31356339349349	-
GRMZM5G854655	-	Cytokinin-O-glucosyltransferase 3 [Source:UniProtKB/TrEMBL;Acc:K7TUZ0]	GO:0008152|GO:0003824|GO:0016740|GO:0016757|GO:0016758	metabolic process|catalytic activity|transferase activity|transferase activity, transferring glycosyl groups|transferase activity, transferring hexosyl groups	-	-	-	-	10:131922231-131924319	2.13077921057244	18.245055967217	-3.09805256122266	0.00747128805596012	0.31356339349349	-
GRMZM2G141382	-	Uncharacterized protein [Source:UniProtKB/TrEMBL;Acc:C0HDT7]	GO:0023052|GO:0050896|GO:0009987|GO:0042221|GO:0051716|GO:0009725|GO:0007165|GO:0007154|GO:0009737|GO:0009755|GO:0009738|GO:0071215	signaling|response to stimulus|cellular process|response to chemical|cellular response to stimulus|response to hormone|signal transduction|cell communication|response to abscisic acid|hormone-mediated signaling pathway|abscisic acid-activated signaling pathway|cellular response to abscisic acid stimulus	K14496	abscisic acid receptor PYR/PYL family[-]	zma04075	Plant hormone signal transduction - Zea mays (maize)	3:183613076-183616504	0.268148442403762	16.2550150116043	-5.92170920495081	0.00748651839661255	0.313829877935343	-
GRMZM2G095366	-	Uncharacterized protein [Source:UniProtKB/TrEMBL;Acc:K7UZH7]	GO:0008152|GO:0003824|GO:0044238|GO:0016787|GO:0006629|GO:0016788	metabolic process|catalytic activity|primary metabolic process|hydrolase activity|lipid metabolic process|hydrolase activity, acting on ester bonds	-	-	-	-	8:24873070-24874512	0	0.918808373852307	-Inf	0.00750393714586598	0.314187358839588	-
GRMZM5G839744	-	Uncharacterized protein [Source:UniProtKB/TrEMBL;Acc:K7THV2]	-	-	-	-	-	-	10:78466557-78467245	0.0406255222540763	3.77612745347524	-6.53837729030514	0.00752899347111374	0.314863397967121	-
GRMZM2G040932	-	Putative uncharacterized protein [Source:UniProtKB/TrEMBL;Acc:B6T7N1]	GO:0050896|GO:0006950|GO:0006952	response to stimulus|response to stress|defense response	-	-	-	-	2:225993485-225994093	0.719605763950267	52.4994184453175	-6.18895088895853	0.00758539878861887	0.316829318172287	-
GRMZM2G149104	-	Uncharacterized protein [Source:UniProtKB/TrEMBL;Acc:K7W4L7]	-	-	-	-	-	-	8:173851609-173852208	0.046651641388431	4.23110434588838	-6.50296261344282	0.00759393379625127	0.316829318172287	-
AC212040.2_FG002	-	-	-	-	-	-	-	-	1:168594383-168595036	0.085649517461363	8.44165201590647	-6.62293643075631	0.00763811188787559	0.318296695629419	-
GRMZM2G145054	-	Lipid binding protein [Source:UniProtKB/TrEMBL;Acc:K7UWJ7]	-	-	-	-	-	-	4:126500310-126501083	0.0743337973184377	3.40398081244977	-5.51706078512486	0.00766639369576261	0.319098963982166	-
GRMZM2G153925	-	-	GO:0008152|GO:0003824|GO:0044238|GO:0016787|GO:0019538|GO:0008233|GO:0006508|GO:0004175|GO:0004190	metabolic process|catalytic activity|primary metabolic process|hydrolase activity|protein metabolic process|peptidase activity|proteolysis|endopeptidase activity|aspartic-type endopeptidase activity	-	-	-	-	2:186077080-186077852	6.12668828396405	0.10653899185175	5.84565401180641	0.00768203874403375	0.319373982513723	-
GRMZM2G022863	-	Putative uncharacterized protein [Source:UniProtKB/TrEMBL;Acc:B6T7N1]	GO:0050896|GO:0006950|GO:0006952	response to stimulus|response to stress|defense response	-	-	-	-	2:225842477-225843100	1.43312240077242	60.5503985627453	-5.40090271791488	0.00770020090322309	0.319752878399645	-
GRMZM2G443889	-	-	GO:0005488|GO:0036094|GO:0043167|GO:0005515|GO:0001882|GO:0000166|GO:0003676|GO:0032549|GO:0017076|GO:0030554|GO:0005524	binding|small molecule binding|ion binding|protein binding|nucleoside binding|nucleotide binding|nucleic acid binding|ribonucleoside binding|purine nucleotide binding|adenyl nucleotide binding|ATP binding	-	-	-	-	2:4997501-5003591	0.0498232198323608	2.12484035790766	-5.41439238453768	0.00774221624668879	0.32112023207217	-
GRMZM2G035049	-	-	-	-	-	-	-	-	2:107485396-107486124	0.395232536476317	49.6984239649139	-6.97435457370511	0.00776004045249379	0.321482191688424	-
GRMZM2G501652	-	Putative uncharacterized protein [Source:UniProtKB/TrEMBL;Acc:B6T735]	-	-	-	-	-	-	2:186416709-186419287	0.66154887798421	30.0713077227659	-5.50639604534112	0.00779821140203982	0.322685239490964	-
GRMZM2G019209	-	Uncharacterized protein [Source:UniProtKB/TrEMBL;Acc:K7U0Q8]	GO:0051179|GO:0009987|GO:0006810|GO:0055085	localization|cellular process|transport|transmembrane transport	-	-	-	-	4:169041336-169043939	0.962262222939212	11.6135341893761	-3.5932331729216	0.00781107802984664	0.322839620372773	-
AC149818.2_FG005	-	Uncharacterized protein [Source:UniProtKB/TrEMBL;Acc:K7VQ97]	-	-	-	-	-	-	9:152707554-152708771	2.19724768281903	38.1599291858171	-4.11828908353203	0.00782655157675194	0.323101261237453	-
GRMZM5G809243	-	Uncharacterized protein [Source:UniProtKB/TrEMBL;Acc:C0HIL4]	-	-	-	-	-	-	1:281729379-281729624	0	12.1416807105096	-Inf	0.00788476023863724	0.325124454274169	-
[truncated: 34,481 more rows]
