# Supplementary material for: Comparative analysis of the male inflorescence transcriptome profiles of an ms22 mutant of maize
Source: PLoS One. 2018 Jul 13;13(7):e0199437. doi: 10.1371/journal.pone.0199437 (PMC6044530; doi:10.1371/journal.pone.0199437)
Supplement: S2 Table — (XLS) [file pone.0199437.s002.xls]

GO_ID	GO_term	TYPE	diff_gene_in_this_GO	UP_GENE	DOWN_GENE	all_diff_gene_in_all_GO	all_gene_in_this_GO	all_gene_in_all_GO	gene_UP_list	gene_DOWN_list	rich_factor	Pvalue	Qvalue
GO:0030599	pectinesterase activity	molecular_function	26	0	26	269	95	23537	-	GRMZM2G034846(-),GRMZM2G137676(-),GRMZM2G078804(-),GRMZM2G323558(-),GRMZM2G062996(-),GRMZM2G352359(-),GRMZM2G321870(-),GRMZM2G128549(-),GRMZM2G431856(-),GRMZM2G482245(-),GRMZM2G066950(-),GRMZM2G060400(-),GRMZM2G004927(-),GRMZM2G079661(-),GRMZM2G458349(-),GRMZM2G096897(-),GRMZM2G112984(-),GRMZM2G067710(-),GRMZM2G382557(-),GRMZM2G309944(-),GRMZM2G451028(-),GRMZM2G462635(-),GRMZM2G003838(-),GRMZM2G0…	23.94685971	1.68E-26	7.85E-24
GO:0005576	extracellular region	cellular_component	42	1	41	269	561	23537	GRMZM2G067096(-),	GRMZM2G053749(-),GRMZM2G094811(-),GRMZM2G139695(-),GRMZM2G110013(-),AC233881.1_FG006(-),GRMZM2G109973(-),GRMZM2G454608(PG1),GRMZM2G153262(-),GRMZM2G320175(PG1),GRMZM2G160526(PG2C),GRMZM2G089699(EXPB11),GRMZM2G164785(-),GRMZM2G127106(-),GRMZM2G121631(-),GRMZM2G144856(-),GRMZM5G871013(-),GRMZM2G418644(PG1),GRMZM2G060937(-),GRMZM2G058033(-),GRMZM2G075222(-),GRMZM2G160626(-),GRMZM2G127236(-),GRMZM2G3…	6.550662982	1.05E-20	2.45E-18
GO:0052689	carboxylic ester hydrolase activity	molecular_function	26	0	26	269	184	23537	-	GRMZM2G321870(-),GRMZM2G128549(-),GRMZM2G323558(-),GRMZM2G137676(-),GRMZM2G079661(-),GRMZM2G004927(-),GRMZM2G060400(-),GRMZM2G482245(-),GRMZM2G431856(-),GRMZM2G309944(-),GRMZM2G451028(-),GRMZM2G382557(-),GRMZM2G458349(-),GRMZM2G012328(-),GRMZM2G003838(-),GRMZM2G352359(-),GRMZM2G062996(-),GRMZM2G078804(-),GRMZM2G034846(-),GRMZM2G066950(-),GRMZM2G462635(-),GRMZM2G067710(-),GRMZM2G112984(-),GRMZM2G0…	12.36386779	6.66E-20	1.04E-17
GO:0004650	polygalacturonase activity	molecular_function	18	0	18	269	59	23537	-	GRMZM2G112579(-),GRMZM2G399421(-),GRMZM2G151755(-),GRMZM2G030265(-),GRMZM2G094811(-),GRMZM2G418644(PG1),GRMZM2G320175(PG1),GRMZM2G160626(-),GRMZM2G454497(-),GRMZM2G160526(PG2C),GRMZM2G058033(-),GRMZM2G153262(-),GRMZM2G162384(-),GRMZM2G374375(-),GRMZM2G452150(-),GRMZM2G454608(PG1),GRMZM2G394259(PG9),GRMZM2G306693(-),	26.69434818	7.24E-20	8.45E-18
GO:0004857	enzyme inhibitor activity	molecular_function	23	0	23	269	173	23537	-	GRMZM2G034846(-),GRMZM2G352359(-),GRMZM2G062996(-),GRMZM2G078804(-),GRMZM2G066950(-),GRMZM2G067710(-),GRMZM2G112984(-),GRMZM2G462635(-),GRMZM2G096897(-),GRMZM2G078886(-),GRMZM2G122230(-),GRMZM2G128549(-),GRMZM2G321870(-),GRMZM2G137676(-),GRMZM2G323558(-),GRMZM2G060400(-),GRMZM2G079661(-),GRMZM2G482245(-),GRMZM2G309944(-),GRMZM2G451028(-),GRMZM2G458349(-),GRMZM2G012328(-),GRMZM2G003838(-),	11.63270086	2.49E-17	2.33E-15
GO:0030234	enzyme regulator activity	molecular_function	26	0	26	269	304	23537	-	GRMZM2G060400(-),GRMZM2G323558(-),GRMZM2G128549(-),GRMZM2G003838(-),GRMZM2G458349(-),GRMZM2G309944(-),GRMZM2G072089(-),GRMZM2G352359(-),GRMZM2G062996(-),GRMZM2G078804(-),GRMZM2G122230(-),GRMZM2G462635(-),GRMZM2G482245(-),GRMZM2G079661(-),GRMZM2G137676(-),GRMZM2G321870(-),GRMZM2G012328(-),GRMZM2G150724(-),GRMZM2G451028(-),GRMZM2G066950(-),GRMZM2G034846(-),GRMZM2G078886(-),GRMZM2G096897(-),GRMZM2G0…	7.483393661	6.54E-15	5.09E-13
GO:0043086	negative regulation of catalytic activity	biological_process	16	0	16	269	115	23537	-	GRMZM2G066950(-),GRMZM2G482245(-),GRMZM2G060400(-),GRMZM2G079661(-),GRMZM2G137676(-),GRMZM2G078804(-),GRMZM2G323558(-),GRMZM2G128549(-),GRMZM2G003838(-),GRMZM2G122230(-),GRMZM2G096897(-),GRMZM2G458349(-),GRMZM2G112984(-),GRMZM2G462635(-),GRMZM2G451028(-),GRMZM2G309944(-),	12.17365444	5.01E-13	3.34E-11
GO:0019953	sexual reproduction	biological_process	17	0	17	269	143	23537	-	GRMZM2G109973(-),GRMZM2G127236(-),GRMZM2G144856(-),GRMZM2G005643(-),GRMZM2G139517(-),GRMZM2G007708(-),GRMZM2G139431(-),GRMZM2G089699(EXPB11),GRMZM2G053749(-),GRMZM2G144898(-),GRMZM2G164785(-),GRMZM2G127106(-),GRMZM2G060937(-),GRMZM2G121631(-),GRMZM2G110013(-),GRMZM2G139513(-),GRMZM2G110025(-),	10.40187693	1.19E-12	6.97E-11
GO:0042545	cell wall modification	biological_process	13	0	13	269	81	23537	-	GRMZM2G112984(-),GRMZM2G382557(-),GRMZM2G012328(-),GRMZM2G503156(-),GRMZM2G137676(-),GRMZM2G062996(-),GRMZM2G352359(-),GRMZM2G111537(-),GRMZM2G321870(-),GRMZM2G128549(-),GRMZM2G431856(-),GRMZM2G060400(-),GRMZM2G004927(-),	14.04291156	9.60E-12	4.98E-10
GO:0071555	cell wall organization	biological_process	17	0	17	269	165	23537	-	GRMZM2G004927(-),GRMZM2G060400(-),GRMZM2G431856(-),GRMZM2G128549(-),GRMZM2G321870(-),GRMZM2G030531(-),GRMZM2G137676(-),GRMZM5G871013(-),GRMZM2G012328(-),GRMZM2G106899(-),GRMZM2G382557(-),GRMZM2G111537(-),GRMZM2G352359(-),GRMZM2G062996(-),GRMZM2G139695(-),GRMZM2G503156(-),GRMZM2G112984(-),	9.014960009	1.07E-11	5.00E-10
GO:0016788	hydrolase activity, acting on ester bonds	molecular_function	35	0	35	269	837	23537	-	GRMZM2G458349(-),GRMZM2G309944(-),GRMZM2G431856(-),GRMZM2G060400(-),GRMZM2G323558(-),GRMZM2G128549(-),GRMZM2G438378(-),GRMZM2G462635(-),GRMZM2G352359(-),GRMZM2G062996(-),GRMZM2G012328(-),GRMZM2G451028(-),GRMZM2G382557(-),GRMZM2G079661(-),GRMZM2G004927(-),GRMZM2G321870(-),GRMZM2G078886(-),GRMZM2G108624(-),GRMZM2G067710(-),GRMZM2G066950(-),GRMZM2G034846(-),GRMZM2G003838(-),GRMZM2G034958(-),GRMZM2G4…	3.658823111	1.58E-10	6.69E-09
GO:0047911	galacturan 1,4-alpha-galacturonidase activity	molecular_function	5	0	5	269	5	23537	-	GRMZM2G160526(PG2C),GRMZM2G394259(PG9),GRMZM2G320175(PG1),GRMZM2G418644(PG1),GRMZM2G454608(PG1),	87.49814126	1.83E-09	7.13E-08
GO:0004553	hydrolase activity, hydrolyzing O-glycosyl compounds	molecular_function	23	0	23	269	452	23537	-	GRMZM2G005798(-),GRMZM2G058033(-),GRMZM2G094811(-),GRMZM2G112704(-),GRMZM2G030265(-),GRMZM2G394259(PG9),GRMZM2G454608(PG1),GRMZM2G153987(-),GRMZM2G160626(-),GRMZM2G452150(-),GRMZM2G153262(-),GRMZM2G320175(PG1),GRMZM2G160526(PG2C),GRMZM2G151755(-),GRMZM2G151122(-),GRMZM2G112579(-),GRMZM2G306693(-),GRMZM2G162384(-),GRMZM2G181284(-),GRMZM2G399421(-),GRMZM2G454497(-),GRMZM2G374375(-),GRMZM2G418644(PG…	4.452339047	4.54E-09	1.63E-07
GO:0016798	hydrolase activity, acting on glycosyl bonds	molecular_function	23	0	23	269	494	23537	-	GRMZM2G454497(-),GRMZM2G399421(-),GRMZM2G418644(PG1),GRMZM2G374375(-),GRMZM2G306693(-),GRMZM2G151122(-),GRMZM2G112579(-),GRMZM2G151755(-),GRMZM2G181284(-),GRMZM2G162384(-),GRMZM2G160626(-),GRMZM2G454608(PG1),GRMZM2G394259(PG9),GRMZM2G153987(-),GRMZM2G112704(-),GRMZM2G030265(-),GRMZM2G153262(-),GRMZM2G160526(PG2C),GRMZM2G320175(PG1),GRMZM2G452150(-),GRMZM2G058033(-),GRMZM2G094811(-),GRMZM2G005798(…	4.073800099	2.30E-08	7.69E-07
GO:0003779	actin binding	molecular_function	10	0	10	269	86	23537	-	GRMZM2G097122(ADF2),GRMZM2G170034(-),GRMZM2G015127(-),GRMZM2G153268(-),GRMZM2G463471(-),GRMZM2G053839(-),GRMZM2G435294(-),GRMZM2G024887(-),GRMZM2G071327(-),GRMZM2G074361(PRO1),	10.17420247	3.12E-08	9.73E-07
GO:0005618	cell wall	cellular_component	23	1	22	269	521	23537	GRMZM2G020701(-),	GRMZM2G128549(-),GRMZM2G060400(-),GRMZM2G431856(-),GRMZM2G394259(PG9),GRMZM2G352359(-),GRMZM2G062996(-),GRMZM2G003493(-),GRMZM2G321870(-),GRMZM2G004927(-),GRMZM2G382557(-),GRMZM2G012328(-),GRMZM2G439422(-),GRMZM2G442008(-),GRMZM2G320175(PG1),GRMZM2G160526(PG2C),GRMZM2G089699(EXPB11),GRMZM2G454608(PG1),GRMZM2G137676(-),GRMZM2G418644(PG1),GRMZM2G112984(-),GRMZM2G127106(-),GRMZM2G080907(-),	3.86268186	5.99E-08	1.75E-06
GO:0008092	cytoskeletal protein binding	molecular_function	14	0	14	269	216	23537	-	GRMZM2G435294(-),GRMZM2G071327(-),GRMZM2G074361(PRO1),GRMZM2G015127(-),GRMZM2G372180(-),GRMZM2G463471(-),GRMZM2G053839(-),GRMZM2G338928(-),GRMZM2G024887(-),GRMZM2G027187(-),GRMZM2G099827(-),GRMZM2G097122(ADF2),GRMZM2G170034(-),GRMZM2G153268(-),	5.671175823	1.73E-07	4.76E-06
GO:0045330	aspartyl esterase activity	molecular_function	6	0	6	269	29	23537	-	GRMZM2G004927(-),GRMZM2G112984(-),GRMZM2G060400(-),GRMZM2G128549(-),GRMZM2G137676(-),GRMZM2G431856(-),	18.10306371	2.95E-07	7.64E-06
GO:0016787	hydrolase activity	molecular_function	74	1	73	269	3383	23537	GRMZM2G020701(-),	GRMZM2G015418(-),GRMZM2G137676(-),GRMZM2G112984(-),GRMZM2G181284(-),GRMZM2G470452(-),GRMZM2G003838(-),GRMZM2G034958(-),GRMZM2G153262(-),GRMZM2G160526(PG2C),GRMZM2G452150(-),GRMZM2G094811(-),GRMZM2G078804(-),GRMZM2G079387(-),GRMZM2G399421(-),GRMZM2G321870(-),GRMZM2G151122(-),GRMZM2G112579(-),GRMZM2G078886(-),GRMZM2G034846(-),GRMZM2G162384(-),GRMZM2G458349(-),GRMZM2G153987(-),GRMZM2G151755(-),GRMZM…	1.913941015	3.58E-07	8.80E-06
GO:0050790	regulation of catalytic activity	biological_process	16	0	16	269	314	23537	-	GRMZM2G122230(-),GRMZM2G462635(-),GRMZM2G078804(-),GRMZM2G003838(-),GRMZM2G458349(-),GRMZM2G309944(-),GRMZM2G060400(-),GRMZM2G323558(-),GRMZM2G128549(-),GRMZM2G096897(-),GRMZM2G112984(-),GRMZM2G066950(-),GRMZM2G451028(-),GRMZM2G482245(-),GRMZM2G079661(-),GRMZM2G137676(-),	4.458504013	7.13E-07	1.67E-05
GO:0030029	actin filament-based process	biological_process	10	0	10	269	131	23537	-	GRMZM2G074361(PRO1),GRMZM2G071327(-),GRMZM2G015127(-),GRMZM2G463471(-),GRMZM2G004927(-),GRMZM2G024887(-),GRMZM2G170034(-),GRMZM2G097122(ADF2),GRMZM2G153268(-),GRMZM2G173483(-),	6.679247425	1.57E-06	3.50E-05
GO:0015299	solute:proton antiporter activity	molecular_function	6	0	6	269	40	23537	-	GRMZM2G430755(-),AC216731.3_FG002(-),GRMZM2G366851(-),GRMZM2G363557(-),GRMZM2G439306(-),GRMZM2G130831(-),	13.12472119	1.99E-06	4.23E-05
GO:0009932	cell tip growth	biological_process	7	0	7	269	71	23537	-	GRMZM2G111537(-),GRMZM2G162461(-),GRMZM2G136170(-),GRMZM2G365815(-),GRMZM2G335930(-),GRMZM2G442148(-),GRMZM2G503156(-),	8.626577308	6.79E-06	0.000137964
GO:0007015	actin filament organization	biological_process	7	0	7	269	85	23537	-	GRMZM2G071327(-),GRMZM2G024887(-),GRMZM2G153268(-),GRMZM2G463471(-),GRMZM2G015127(-),GRMZM2G170034(-),GRMZM2G097122(ADF2),	7.205729281	2.31E-05	0.000448765
GO:0030042	actin filament depolymerization	biological_process	4	0	4	269	22	23537	-	GRMZM2G097122(ADF2),GRMZM2G071327(-),GRMZM2G015127(-),GRMZM2G463471(-),	15.90875296	2.42E-05	0.00045148
GO:0030036	actin cytoskeleton organization	biological_process	8	0	8	269	121	23537	-	GRMZM2G024887(-),GRMZM2G071327(-),GRMZM2G074361(PRO1),GRMZM2G015127(-),GRMZM2G097122(ADF2),GRMZM2G170034(-),GRMZM2G153268(-),GRMZM2G463471(-),	5.785001075	3.87E-05	0.000695252
GO:0007010	cytoskeleton organization	biological_process	11	0	11	269	240	23537	-	GRMZM2G074361(PRO1),GRMZM2G071327(-),GRMZM2G015127(-),GRMZM2G053839(-),GRMZM2G463471(-),GRMZM2G027187(-),GRMZM2G024887(-),GRMZM2G170034(-),GRMZM2G097122(ADF2),GRMZM2G099827(-),GRMZM2G153268(-),	4.010331475	7.50E-05	0.001297205
GO:0000003	reproduction	biological_process	25	0	25	269	924	23537	-	GRMZM2G136170(-),GRMZM2G089699(EXPB11),GRMZM2G109973(-),GRMZM2G110013(-),GRMZM2G053749(-),GRMZM2G162461(-),GRMZM2G365815(-),GRMZM2G144856(-),GRMZM2G121631(-),GRMZM2G503156(-),GRMZM2G127106(-),GRMZM2G164785(-),GRMZM2G080907(-),GRMZM2G139431(-),GRMZM2G127236(-),GRMZM2G139517(-),GRMZM2G005643(-),GRMZM2G111537(-),GRMZM2G060937(-),GRMZM2G061764(-),GRMZM2G007708(-),GRMZM2G442148(-),GRMZM2G139513(-),GRM…	2.367373952	9.89E-05	0.001650097
GO:0048519	negative regulation of biological process	biological_process	16	0	16	269	471	23537	-	GRMZM2G128549(-),GRMZM2G323558(-),GRMZM2G060400(-),GRMZM2G309944(-),GRMZM2G458349(-),GRMZM2G003838(-),GRMZM2G078804(-),GRMZM2G462635(-),GRMZM2G122230(-),GRMZM2G137676(-),GRMZM2G079661(-),GRMZM2G482245(-),GRMZM2G451028(-),GRMZM2G066950(-),GRMZM2G112984(-),GRMZM2G096897(-),	2.972336009	0.000114462	0.001843239
GO:0009860	pollen tube growth	biological_process	5	0	5	269	57	23537	-	GRMZM2G111537(-),GRMZM2G442148(-),GRMZM2G503156(-),GRMZM2G136170(-),GRMZM2G365815(-),	7.675275549	0.000162961	0.002536764
GO:0009664	plant-type cell wall organization	biological_process	6	0	6	269	84	23537	-	GRMZM2G111537(-),GRMZM2G030531(-),GRMZM2G139695(-),GRMZM2G503156(-),GRMZM2G106899(-),GRMZM5G871013(-),	6.249867233	0.000166218	0.002503994
GO:0016773	phosphotransferase activity, alcohol group as acceptor	molecular_function	37	0	37	269	1692	23537	-	GRMZM2G335052(-),GRMZM2G353957(-),GRMZM2G136170(-),GRMZM2G061257(-),GRMZM2G390896(-),GRMZM2G167276(-),GRMZM2G155260(-),GRMZM2G090732(-),GRMZM2G122873(-),GRMZM2G020915(-),GRMZM2G146305(-),GRMZM2G443690(-),GRMZM2G347047(-),GRMZM2G136400(-),GRMZM2G353659(-),GRMZM2G172081(-),GRMZM2G447989(-),AC203294.3_FG001(-),GRMZM2G116010(-),GRMZM2G344857(-),GRMZM2G066432(-),GRMZM2G503156(-),GRMZM2G070961(-),GRMZM…	1.91337543	0.000253783	0.003703639
GO:0016043	cellular component organization	biological_process	36	1	35	269	1662	23537	GRMZM2G380650(-),	GRMZM2G111537(-),GRMZM2G062996(-),GRMZM2G053839(-),GRMZM2G106899(-),GRMZM2G015127(-),GRMZM2G012328(-),GRMZM2G382557(-),GRMZM2G442148(-),GRMZM2G139695(-),GRMZM2G136170(-),GRMZM2G097122(ADF2),GRMZM2G473162(-),GRMZM2G162461(-),GRMZM5G871013(-),GRMZM2G335930(-),GRMZM2G153268(-),GRMZM2G352359(-),GRMZM2G027187(-),GRMZM2G060400(-),GRMZM2G431856(-),GRMZM2G128549(-),GRMZM2G074361(PRO1),GRMZM2G024887(-),GR…	1.895266598	0.00036301	0.005137144
GO:0009826	unidimensional cell growth	biological_process	7	0	7	269	131	23537	-	GRMZM2G503156(-),GRMZM2G111537(-),GRMZM2G442148(-),GRMZM2G335930(-),GRMZM2G162461(-),GRMZM2G365815(-),GRMZM2G136170(-),	4.675473197	0.000403492	0.005542077
GO:0015629	actin cytoskeleton	cellular_component	5	0	5	269	73	23537	-	GRMZM2G435294(-),GRMZM2G071327(-),GRMZM2G015127(-),GRMZM2G097122(ADF2),GRMZM2G463471(-),	5.993023374	0.000571778	0.007629151
GO:0015297	antiporter activity	molecular_function	6	0	6	269	108	23537	-	GRMZM2G439306(-),GRMZM2G366851(-),GRMZM2G430755(-),GRMZM2G130831(-),GRMZM2G363557(-),AC216731.3_FG002(-),	4.861007848	0.000711654	0.009231739
GO:0005975	carbohydrate metabolic process	biological_process	28	0	28	269	1241	23537	-	GRMZM2G374375(-),GRMZM2G394259(PG9),GRMZM2G160626(-),GRMZM2G112704(-),GRMZM2G058033(-),GRMZM2G177461(-),GRMZM2G306693(-),GRMZM2G151755(-),GRMZM2G038001(-),GRMZM2G005798(-),GRMZM2G004927(-),GRMZM2G454497(-),GRMZM2G399421(-),GRMZM2G162384(-),GRMZM2G112579(-),GRMZM2G151122(-),GRMZM2G153987(-),GRMZM2G030265(-),GRMZM2G061764(-),GRMZM2G418644(PG1),GRMZM5G840145(-),GRMZM2G181284(-),GRMZM2G452150(-),GRMZ…	1.974172406	0.000807511	0.010192098
GO:0004672	protein kinase activity	molecular_function	32	0	32	269	1486	23537	-	GRMZM2G146305(-),GRMZM2G020915(-),GRMZM2G122873(-),GRMZM2G090732(-),GRMZM2G347047(-),GRMZM2G136400(-),GRMZM2G136170(-),GRMZM2G353957(-),GRMZM2G335052(-),GRMZM2G390896(-),GRMZM2G061257(-),GRMZM2G155260(-),GRMZM2G167276(-),GRMZM2G426732(-),GRMZM2G180071(-),GRMZM2G088245(-),GRMZM2G301513(-),GRMZM2G343428(-),GRMZM2G158721(-),GRMZM2G442215(-),GRMZM2G301647(-),GRMZM2G388099(-),GRMZM5G836990(-),AC203294…	1.884213002	0.000810467	0.009960218
GO:0005509	calcium ion binding	molecular_function	12	0	12	269	362	23537	-	GRMZM2G347047(-),GRMZM2G419452(-),GRMZM2G065012(-),GRMZM2G353957(-),GRMZM2G438378(-),AC203294.3_FG001(-),GRMZM2G173483(-),GRMZM2G401179(-),GRMZM2G365815(-),GRMZM2G167276(-),GRMZM2G031329(-),GRMZM2G158721(-),	2.900490871	0.000848205	0.010156711
GO:0043241	protein complex disassembly	biological_process	4	0	4	269	51	23537	-	GRMZM2G463471(-),GRMZM2G071327(-),GRMZM2G097122(ADF2),GRMZM2G015127(-),	6.862599315	0.000871614	0.010176096
GO:0008081	phosphoric diester hydrolase activity	molecular_function	4	0	4	269	52	23537	-	GRMZM2G108624(-),GRMZM2G433847(-),GRMZM2G438378(-),GRMZM2G038001(-),	6.730626251	0.000946557	0.010781518
GO:0008324	cation transmembrane transporter activity	molecular_function	13	0	13	269	415	23537	-	GRMZM2G363557(-),AC197150.3_FG003(-),GRMZM2G439306(-),GRMZM2G430755(-),GRMZM2G130831(-),GRMZM2G148374(-),GRMZM2G455491(-),AC206184.4_FG002(-),GRMZM2G477457(-),AC216731.3_FG002(-),GRMZM2G455557(-),GRMZM2G150434(-),GRMZM2G366851(-),	2.74090563	0.0009472	0.010531966
GO:0048868	pollen tube development	biological_process	5	0	5	269	83	23537	-	GRMZM2G365815(-),GRMZM2G136170(-),GRMZM2G111537(-),GRMZM2G503156(-),GRMZM2G442148(-),	5.270972365	0.001086295	0.011797669
GO:0015078	hydrogen ion transmembrane transporter activity	molecular_function	7	0	7	269	161	23537	-	GRMZM2G148374(-),GRMZM2G366851(-),GRMZM2G130831(-),GRMZM2G439306(-),GRMZM2G430755(-),GRMZM2G363557(-),AC216731.3_FG002(-),	3.804267011	0.001486254	0.015774558
GO:0022891	substrate-specific transmembrane transporter activity	molecular_function	17	0	17	269	654	23537	-	GRMZM2G083248(-),AC216731.3_FG002(-),GRMZM2G455557(-),GRMZM2G134192(-),GRMZM2G366851(-),GRMZM2G150434(-),GRMZM2G168439(TIP1-2),AC197150.3_FG003(-),GRMZM2G148374(-),GRMZM2G477457(-),AC206184.4_FG002(-),GRMZM2G455491(-),GRMZM2G363557(-),GRMZM2G430755(-),GRMZM2G439306(-),GRMZM2G420004(-),GRMZM2G130831(-),	2.274416516	0.0016752	0.01738485
GO:0006468	protein phosphorylation	biological_process	32	0	32	269	1572	23537	-	GRMZM2G155260(-),GRMZM2G167276(-),GRMZM2G390896(-),GRMZM2G061257(-),GRMZM2G136170(-),GRMZM2G353957(-),GRMZM2G335052(-),GRMZM2G136400(-),GRMZM2G347047(-),GRMZM2G146305(-),GRMZM2G020915(-),GRMZM2G122873(-),GRMZM2G090732(-),GRMZM2G138198(-),GRMZM2G365815(-),GRMZM2G070961(-),GRMZM2G503156(-),GRMZM2G066432(-),AC203294.3_FG001(-),GRMZM2G447989(-),GRMZM2G353659(-),GRMZM2G172081(-),GRMZM2G388099(-),GRMZM…	1.781132647	0.002018814	0.020495347
GO:0006650	glycerophospholipid metabolic process	biological_process	7	0	7	269	186	23537	-	GRMZM2G021889(-),GRMZM2G177461(-),GRMZM2G116010(-),GRMZM2G093772(-),GRMZM2G438378(-),GRMZM2G344857(-),GRMZM2G335930(-),	3.2929408	0.003582078	0.035592141
GO:0046488	phosphatidylinositol metabolic process	biological_process	5	0	5	269	112	23537	-	GRMZM2G093772(-),GRMZM2G116010(-),GRMZM2G021889(-),GRMZM2G335930(-),GRMZM2G344857(-),	3.906167021	0.004673553	0.045469775
GO:0004674	protein serine/threonine kinase activity	molecular_function	23	0	23	269	1089	23537	-	GRMZM2G365815(-),GRMZM2G070961(-),GRMZM2G503156(-),AC203294.3_FG001(-),GRMZM2G172081(-),GRMZM2G388099(-),GRMZM5G836990(-),GRMZM2G442215(-),GRMZM2G301647(-),GRMZM2G180071(-),GRMZM2G088245(-),GRMZM2G301513(-),GRMZM2G426732(-),GRMZM2G155260(-),GRMZM2G167276(-),GRMZM2G390896(-),GRMZM2G136170(-),GRMZM2G353957(-),GRMZM2G335052(-),GRMZM2G136400(-),GRMZM2G347047(-),GRMZM2G146305(-),GRMZM2G020915(-),	1.847986455	0.005012691	0.047774015
GO:0048589	developmental growth	biological_process	7	0	7	269	201	23537	-	GRMZM2G162461(-),GRMZM2G136170(-),GRMZM2G365815(-),GRMZM2G442148(-),GRMZM2G335930(-),GRMZM2G111537(-),GRMZM2G503156(-),	3.047198949	0.00567076	0.052964901
GO:0000902	cell morphogenesis	biological_process	7	0	7	269	201	23537	-	GRMZM2G111537(-),GRMZM2G503156(-),GRMZM2G365815(-),GRMZM2G136170(-),GRMZM2G162461(-),GRMZM2G442148(-),GRMZM2G335930(-),	3.047198949	0.00567076	0.052964901
GO:0046486	glycerolipid metabolic process	biological_process	7	0	7	269	202	23537	-	GRMZM2G344857(-),GRMZM2G335930(-),GRMZM2G116010(-),GRMZM2G093772(-),GRMZM2G438378(-),GRMZM2G021889(-),GRMZM2G177461(-),	3.032113806	0.005837915	0.052428967
GO:0004601	peroxidase activity	molecular_function	7	1	6	269	204	23537	GRMZM2G067096(-),	GRMZM2G012263(-),GRMZM2G063435(-),GRMZM2G442008(-),GRMZM2G439422(-),GRMZM2G122816(-),GRMZM2G401179(-),	3.0023872	0.006183713	0.054486675
GO:0016049	cell growth	biological_process	7	0	7	269	208	23537	-	GRMZM2G111537(-),GRMZM2G503156(-),GRMZM2G162461(-),GRMZM2G136170(-),GRMZM2G365815(-),GRMZM2G442148(-),GRMZM2G335930(-),	2.944648985	0.006922904	0.0598703
GO:0016301	kinase activity	molecular_function	34	0	34	269	1859	23537	-	GRMZM2G116010(-),GRMZM2G344857(-),GRMZM2G447989(-),GRMZM2G353659(-),GRMZM2G172081(-),AC203294.3_FG001(-),GRMZM2G365815(-),GRMZM2G138198(-),GRMZM2G066432(-),GRMZM2G070961(-),GRMZM2G503156(-),GRMZM2G180071(-),GRMZM2G088245(-),GRMZM2G301513(-),GRMZM2G426732(-),GRMZM5G836990(-),GRMZM2G388099(-),GRMZM2G442215(-),GRMZM2G158721(-),GRMZM2G301647(-),GRMZM2G343428(-),GRMZM2G136170(-),GRMZM2G353957(-),GRMZM…	1.600288759	0.00808964	0.0686884
GO:0071944	cell periphery	cellular_component	38	1	37	269	2149	23537	GRMZM2G020701(-),	GRMZM2G088245(-),GRMZM2G321870(-),GRMZM2G089699(EXPB11),GRMZM2G160526(PG2C),GRMZM2G080907(-),GRMZM2G112984(-),GRMZM2G044100(-),GRMZM2G137676(-),GRMZM2G394259(PG9),GRMZM2G439422(-),GRMZM2G012328(-),GRMZM2G148374(-),GRMZM2G136170(-),GRMZM2G003493(-),GRMZM2G083248(-),GRMZM2G352359(-),GRMZM2G431856(-),GRMZM2G060400(-),GRMZM2G128549(-),GRMZM2G330361(-),GRMZM2G004927(-),GRMZM2G527387(-),GRMZM2G454608(P…	1.547198403	0.00913439	0.076174286
GO:0016209	antioxidant activity	molecular_function	7	1	6	269	237	23537	GRMZM2G067096(-),	GRMZM2G442008(-),GRMZM2G439422(-),GRMZM2G122816(-),GRMZM2G401179(-),GRMZM2G012263(-),GRMZM2G063435(-),	2.584333286	0.014520735	0.118968128
GO:0022857	transmembrane transporter activity	molecular_function	17	0	17	269	820	23537	-	GRMZM2G477457(-),AC206184.4_FG002(-),GRMZM2G455491(-),GRMZM2G420004(-),GRMZM2G130831(-),GRMZM2G363557(-),GRMZM2G430755(-),GRMZM2G439306(-),GRMZM2G455557(-),GRMZM2G134192(-),GRMZM2G366851(-),GRMZM2G150434(-),GRMZM2G083248(-),AC216731.3_FG002(-),GRMZM2G148374(-),GRMZM2G168439(TIP1-2),AC197150.3_FG003(-),	1.813985855	0.016594577	0.133614957
GO:0016310	phosphorylation	biological_process	35	0	35	269	2029	23537	-	GRMZM5G836990(-),GRMZM2G388099(-),GRMZM2G301647(-),GRMZM2G442215(-),GRMZM2G158721(-),GRMZM2G343428(-),GRMZM2G180071(-),GRMZM2G301513(-),GRMZM2G088245(-),GRMZM2G426732(-),GRMZM2G365815(-),GRMZM2G138198(-),GRMZM2G066432(-),GRMZM2G503156(-),GRMZM2G070961(-),GRMZM2G093772(-),GRMZM2G447989(-),GRMZM2G172081(-),GRMZM2G353659(-),AC203294.3_FG001(-),GRMZM2G136400(-),GRMZM2G347047(-),GRMZM2G090732(-),GRMZM…	1.509332156	0.017127333	0.135567193
GO:0016772	transferase activity, transferring phosphorus-containing groups	molecular_function	37	0	37	269	2191	23537	-	GRMZM2G301647(-),GRMZM2G426732(-),GRMZM2G180071(-),GRMZM2G070961(-),GRMZM2G503156(-),GRMZM2G365815(-),GRMZM2G353659(-),GRMZM2G344857(-),GRMZM2G116010(-),GRMZM2G020915(-),GRMZM2G146305(-),GRMZM2G347047(-),GRMZM2G061257(-),GRMZM2G155260(-),GRMZM2G353957(-),GRMZM2G343428(-),GRMZM2G442215(-),GRMZM2G158721(-),GRMZM2G388099(-),GRMZM5G836990(-),AC205012.3_FG002(-),GRMZM2G136121(-),GRMZM2G088245(-),GRMZM…	1.477604394	0.019736287	0.153614102
GO:0030154	cell differentiation	biological_process	8	0	8	269	312	23537	-	GRMZM2G136170(-),GRMZM2G111537(-),GRMZM2G162461(-),GRMZM2G365815(-),GRMZM2G442148(-),GRMZM2G335930(-),GRMZM2G080907(-),GRMZM2G503156(-),	2.243542084	0.023428016	0.179358746
GO:0005856	cytoskeleton	cellular_component	8	0	8	269	318	23537	-	GRMZM2G338928(-),GRMZM2G071327(-),GRMZM2G074361(PRO1),GRMZM2G015127(-),GRMZM2G372180(-),GRMZM2G463471(-),GRMZM2G435294(-),GRMZM2G097122(ADF2),	2.201211101	0.02615284	0.196989936
GO:0008017	microtubule binding	molecular_function	4	0	4	269	124	23537	-	GRMZM2G338928(-),GRMZM2G099827(-),GRMZM2G372180(-),GRMZM2G027187(-),	2.822520686	0.032048143	0.237563221
GO:0015631	tubulin binding	molecular_function	4	0	4	269	127	23537	-	GRMZM2G372180(-),GRMZM2G099827(-),GRMZM2G338928(-),GRMZM2G027187(-),	2.755846969	0.035047216	0.255735151
GO:0006464	cellular protein modification process	biological_process	38	0	38	269	2364	23537	-	GRMZM2G122873(-),GRMZM2G090732(-),GRMZM2G136400(-),GRMZM2G136170(-),GRMZM2G335052(-),GRMZM2G167276(-),GRMZM2G136313(-),GRMZM2G390896(-),GRMZM2G135570(-),GRMZM2G088245(-),GRMZM2G301513(-),GRMZM2G388099(-),GRMZM5G836990(-),GRMZM2G343428(-),GRMZM2G158721(-),GRMZM2G442215(-),AC203294.3_FG001(-),GRMZM2G447989(-),GRMZM2G172081(-),GRMZM2G138198(-),GRMZM2G066432(-),GRMZM2G347047(-),GRMZM2G146305(-),GRMZM…	1.406484504	0.036592599	0.262903752
GO:0040007	growth	biological_process	7	0	7	269	282	23537	-	GRMZM2G111537(-),GRMZM2G136170(-),GRMZM2G503156(-),GRMZM2G365815(-),GRMZM2G162461(-),GRMZM2G335930(-),GRMZM2G442148(-),	2.171939677	0.036855612	0.260781377
GO:0006796	phosphate-containing compound metabolic process	biological_process	43	0	43	269	2751	23537	-	GRMZM2G344857(-),GRMZM2G116010(-),GRMZM2G353659(-),GRMZM2G365815(-),GRMZM2G070961(-),GRMZM2G503156(-),GRMZM2G180071(-),GRMZM2G426732(-),GRMZM2G301647(-),GRMZM2G353957(-),GRMZM2G021889(-),GRMZM2G335930(-),GRMZM2G155260(-),GRMZM2G061257(-),GRMZM2G120246(-),GRMZM2G347047(-),GRMZM2G438378(-),GRMZM2G020915(-),GRMZM2G177461(-),GRMZM2G146305(-),GRMZM2G093772(-),AC203294.3_FG001(-),GRMZM2G172081(-),GRMZM…	1.367655425	0.040848908	0.284722987
GO:0003824	catalytic activity	molecular_function	141	3	138	269	10432	23537	GRMZM2G020701(-),GRMZM2G067096(-),GRMZM2G380650(-),	GRMZM2G146305(-),GRMZM2G462635(-),GRMZM2G052006(-),GRMZM2G112704(-),GRMZM2G364349(-),GRMZM2G065012(-),GRMZM2G150350(-),GRMZM2G372180(-),GRMZM2G426732(-),GRMZM2G352359(-),GRMZM2G431856(-),GRMZM2G323418(-),GRMZM2G066950(-),GRMZM2G451028(-),GRMZM2G390678(-),GRMZM2G454608(PG1),GRMZM2G116010(-),GRMZM2G320175(PG1),GRMZM2G394259(PG9),GRMZM2G160626(-),GRMZM2G338928(-),GRMZM2G439422(-),GRMZM2G136400(-),GR…	1.182634003	0.047358804	0.325243554
GO:0042578	phosphoric ester hydrolase activity	molecular_function	7	0	7	269	298	23537	-	GRMZM2G120246(-),GRMZM2G108624(-),GRMZM2G433847(-),GRMZM2G079387(-),GRMZM2G038001(-),GRMZM2G438378(-),GRMZM2G470452(-),	2.055325466	0.048806487	0.33032796
GO:0055085	transmembrane transport	biological_process	16	0	16	269	878	23537	-	GRMZM2G477457(-),GRMZM2G130831(-),GRMZM2G420004(-),GRMZM2G439306(-),GRMZM2G430755(-),GRMZM2G363557(-),GRMZM2G353107(-),GRMZM2G366851(-),GRMZM2G134192(-),GRMZM2G347047(-),GRMZM2G083248(-),AC216731.3_FG002(-),GRMZM2G401874(-),GRMZM2G049238(-),AC197150.3_FG003(-),GRMZM2G168439(TIP1-2),	1.594499157	0.057622115	0.384421822
GO:0005215	transporter activity	molecular_function	19	1	18	269	1099	23537	GRMZM2G103214(-),	GRMZM2G439306(-),GRMZM2G420004(-),GRMZM2G477457(-),GRMZM2G168439(TIP1-2),GRMZM2G083248(-),GRMZM2G363557(-),GRMZM2G430755(-),GRMZM2G130831(-),GRMZM2G162461(-),AC206184.4_FG002(-),GRMZM2G455491(-),AC197150.3_FG003(-),GRMZM2G148374(-),AC216731.3_FG002(-),GRMZM2G455557(-),GRMZM2G134192(-),GRMZM2G366851(-),GRMZM2G150434(-),	1.512706719	0.065913934	0.433546577
GO:0006812	cation transport	biological_process	11	0	11	269	565	23537	-	GRMZM2G477457(-),GRMZM2G455491(-),GRMZM2G130831(-),GRMZM2G430755(-),GRMZM2G439306(-),GRMZM2G363557(-),GRMZM2G366851(-),GRMZM2G455557(-),AC216731.3_FG002(-),GRMZM2G148374(-),AC197150.3_FG003(-),	1.703503635	0.067387248	0.437081176
GO:0006644	phospholipid metabolic process	biological_process	7	0	7	269	323	23537	-	GRMZM2G021889(-),GRMZM2G177461(-),GRMZM2G344857(-),GRMZM2G116010(-),GRMZM2G093772(-),GRMZM2G438378(-),GRMZM2G335930(-),	1.896244548	0.07251082	0.463870586
GO:0043412	macromolecule modification	biological_process	38	0	38	269	2557	23537	-	GRMZM2G084440(-),GRMZM2G347047(-),GRMZM2G146305(-),GRMZM2G020915(-),GRMZM2G155260(-),GRMZM2G389462(-),GRMZM2G120246(-),GRMZM2G061257(-),GRMZM2G353957(-),GRMZM2G301647(-),GRMZM2G180071(-),GRMZM2G426732(-),GRMZM2G365815(-),GRMZM2G503156(-),GRMZM2G070961(-),GRMZM2G389789(-),GRMZM2G353659(-),GRMZM2G136400(-),GRMZM2G090732(-),GRMZM2G122873(-),GRMZM2G167276(-),GRMZM2G390896(-),GRMZM2G136313(-),GRMZM2G1…	1.300324352	0.098313129	0.620435557
GO:0005507	copper ion binding	molecular_function	5	0	5	269	256	23537	-	GRMZM2G145552(-),GRMZM2G157929(-),GRMZM2G142584(-),GRMZM2G068682(-),GRMZM2G092338(-),	1.708948072	0.157701732	0.981956119
GO:0016021	integral component of membrane	cellular_component	27	1	26	269	1839	23537	GRMZM2G103214(-),	GRMZM2G168439(TIP1-2),GRMZM2G075100(-),GRMZM2G053387(CNR3),GRMZM2G083248(-),GRMZM2G061764(-),GRMZM2G420004(-),GRMZM2G037912(-),GRMZM2G410152(-),GRMZM2G439306(-),GRMZM2G094563(-),GRMZM2G050727(-),GRMZM2G173289(-),GRMZM2G148374(-),GRMZM2G134192(-),GRMZM2G455557(-),GRMZM2G150434(-),GRMZM2G366851(-),GRMZM2G331283(-),AC216731.3_FG002(-),GRMZM2G130831(-),GRMZM2G363557(-),GRMZM2G430755(-),GRMZM2G075588(…	1.284638289	0.169505343	1
GO:0048364	root development	biological_process	4	0	4	269	201	23537	-	GRMZM2G442148(-),GRMZM2G335930(-),AC206223.3_FG008(-),GRMZM2G162461(-),	1.741256543	0.171780157	1
GO:0016192	vesicle-mediated transport	biological_process	7	0	7	269	392	23537	-	GRMZM2G045645(-),GRMZM2G065012(-),GRMZM2G075588(-),GRMZM2G473162(-),GRMZM2G037912(-),GRMZM2G343437(-),GRMZM2G330361(-),	1.562466808	0.174115446	1
GO:0016311	dephosphorylation	biological_process	4	0	4	269	203	23537	-	GRMZM2G120246(-),GRMZM2G021889(-),GRMZM2G093772(-),GRMZM2G335930(-),	1.724101306	0.177209701	1
GO:0006979	response to oxidative stress	biological_process	7	1	6	269	394	23537	GRMZM2G067096(-),	GRMZM2G177461(-),GRMZM2G012263(-),GRMZM2G439422(-),GRMZM2G442008(-),GRMZM2G122816(-),GRMZM2G063435(-),	1.554535505	0.177894893	1
GO:0006811	ion transport	biological_process	12	0	12	269	754	23537	-	GRMZM2G130831(-),GRMZM2G430755(-),GRMZM2G439306(-),GRMZM2G363557(-),GRMZM2G477457(-),GRMZM2G455491(-),GRMZM2G148374(-),AC197150.3_FG003(-),GRMZM2G366851(-),GRMZM2G347047(-),GRMZM2G455557(-),AC216731.3_FG002(-),	1.392543362	0.200242381	1
GO:0005524	ATP binding	molecular_function	37	0	37	269	2757	23537	-	GRMZM2G347047(-),GRMZM2G146305(-),GRMZM2G020915(-),GRMZM2G353957(-),GRMZM2G155260(-),GRMZM2G372180(-),GRMZM2G061257(-),GRMZM2G180071(-),GRMZM2G426732(-),GRMZM2G435294(-),GRMZM2G301647(-),GRMZM2G353659(-),GRMZM2G365815(-),GRMZM2G070961(-),GRMZM2G503156(-),GRMZM2G455557(-),GRMZM2G338928(-),GRMZM2G122873(-),GRMZM2G090732(-),GRMZM2G148374(-),GRMZM2G136400(-),GRMZM2G136170(-),GRMZM2G335052(-),GRMZM2G1…	1.174258697	0.290530063	1
GO:0007017	microtubule-based process	biological_process	4	0	4	269	241	23537	-	GRMZM2G027187(-),GRMZM2G099827(-),GRMZM2G372180(-),GRMZM2G338928(-),	1.452251307	0.29620929	1
GO:0009653	anatomical structure morphogenesis	biological_process	8	1	7	269	529	23537	GRMZM2G380650(-),	GRMZM2G503156(-),GRMZM2G365815(-),GRMZM2G162461(-),GRMZM2G335930(-),GRMZM2G136170(-),GRMZM2G442148(-),GRMZM2G111537(-),	1.323223308	0.319781172	1
GO:0006810	transport	biological_process	32	1	31	269	2457	23537	GRMZM2G103214(-),	GRMZM2G083248(-),GRMZM2G168439(TIP1-2),GRMZM2G330361(-),GRMZM2G049238(-),GRMZM2G037912(-),GRMZM2G439306(-),GRMZM2G045645(-),GRMZM2G347047(-),GRMZM2G343437(-),GRMZM2G084440(-),AC197150.3_FG003(-),GRMZM2G455491(-),AC206184.4_FG002(-),GRMZM2G065012(-),GRMZM2G353107(-),GRMZM2G089288(-),GRMZM2G477457(-),GRMZM2G420004(-),AC216731.3_FG002(-),GRMZM2G455557(-),GRMZM2G134192(-),GRMZM2G366851(-),GRMZM2G1504…	1.139576931	0.402187157	1
GO:0030554	adenyl nucleotide binding	molecular_function	37	0	37	269	2897	23537	-	GRMZM2G301647(-),GRMZM2G435294(-),GRMZM2G426732(-),GRMZM2G180071(-),GRMZM2G503156(-),GRMZM2G070961(-),GRMZM2G365815(-),GRMZM2G353659(-),GRMZM2G020915(-),GRMZM2G146305(-),GRMZM2G347047(-),GRMZM2G061257(-),GRMZM2G372180(-),GRMZM2G155260(-),GRMZM2G353957(-),GRMZM2G343428(-),GRMZM2G442215(-),GRMZM2G158721(-),GRMZM2G388099(-),GRMZM5G836990(-),GRMZM2G301513(-),GRMZM2G088245(-),GRMZM2G066432(-),GRMZM2G1…	1.117511642	0.441548649	1
GO:0016829	lyase activity	molecular_function	5	0	5	269	367	23537	-	GRMZM2G101069(-),GRMZM2G129635(-),GRMZM2G323418(-),GRMZM2G088208(-),GRMZM2G364349(-),	1.192072769	0.497078502	1
GO:0020037	heme binding	molecular_function	7	1	6	269	527	23537	GRMZM2G067096(-),	GRMZM5G856180(-),GRMZM2G442008(-),GRMZM2G439422(-),GRMZM2G122816(-),GRMZM2G063435(-),GRMZM2G012263(-),	1.1622144	0.52305525	1
GO:0051179	localization	biological_process	32	1	31	269	2566	23537	GRMZM2G103214(-),	GRMZM2G083248(-),GRMZM2G168439(TIP1-2),GRMZM2G330361(-),GRMZM2G049238(-),GRMZM2G037912(-),GRMZM2G439306(-),GRMZM2G045645(-),GRMZM2G347047(-),GRMZM2G343437(-),GRMZM2G084440(-),AC197150.3_FG003(-),AC206184.4_FG002(-),GRMZM2G455491(-),GRMZM2G065012(-),GRMZM2G353107(-),GRMZM2G089288(-),GRMZM2G477457(-),GRMZM2G420004(-),AC216731.3_FG002(-),GRMZM2G134192(-),GRMZM2G455557(-),GRMZM2G150434(-),GRMZM2G3668…	1.091169338	0.54764418	1
GO:0046906	tetrapyrrole binding	molecular_function	7	1	6	269	543	23537	GRMZM2G067096(-),	GRMZM2G063435(-),GRMZM2G122816(-),GRMZM2G442008(-),GRMZM2G439422(-),GRMZM5G856180(-),GRMZM2G012263(-),	1.127968672	0.574129455	1
GO:0032549	ribonucleoside binding	molecular_function	38	0	38	269	3197	23537	-	GRMZM2G301647(-),GRMZM2G435294(-),GRMZM2G426732(-),GRMZM2G180071(-),GRMZM2G070961(-),GRMZM2G503156(-),GRMZM2G365815(-),GRMZM2G353659(-),GRMZM2G020915(-),GRMZM2G146305(-),GRMZM2G347047(-),GRMZM2G061257(-),GRMZM2G372180(-),GRMZM2G155260(-),GRMZM2G065012(-),GRMZM2G353957(-),GRMZM2G343428(-),GRMZM2G158721(-),GRMZM2G442215(-),GRMZM2G388099(-),GRMZM5G836990(-),GRMZM2G088245(-),GRMZM2G301513(-),GRMZM2G0…	1.040015442	0.729426403	1
GO:0001882	nucleoside binding	molecular_function	38	0	38	269	3198	23537	-	GRMZM2G347047(-),GRMZM2G020915(-),GRMZM2G146305(-),GRMZM2G372180(-),GRMZM2G155260(-),GRMZM2G061257(-),GRMZM2G353957(-),GRMZM2G065012(-),GRMZM2G435294(-),GRMZM2G301647(-),GRMZM2G180071(-),GRMZM2G426732(-),GRMZM2G365815(-),GRMZM2G070961(-),GRMZM2G503156(-),GRMZM2G353659(-),GRMZM2G148374(-),GRMZM2G136400(-),GRMZM2G338928(-),GRMZM2G455557(-),GRMZM2G122873(-),GRMZM2G090732(-),GRMZM2G167276(-),GRMZM2G3…	1.039690234	0.730853744	1
GO:0017076	purine nucleotide binding	molecular_function	38	0	38	269	3202	23537	-	GRMZM2G347047(-),GRMZM2G020915(-),GRMZM2G146305(-),GRMZM2G372180(-),GRMZM2G155260(-),GRMZM2G061257(-),GRMZM2G353957(-),GRMZM2G065012(-),GRMZM2G435294(-),GRMZM2G301647(-),GRMZM2G180071(-),GRMZM2G426732(-),GRMZM2G365815(-),GRMZM2G070961(-),GRMZM2G503156(-),GRMZM2G353659(-),GRMZM2G148374(-),GRMZM2G136400(-),GRMZM2G338928(-),GRMZM2G455557(-),GRMZM2G122873(-),GRMZM2G090732(-),GRMZM2G167276(-),GRMZM2G3…	1.038391433	0.736569403	1
GO:0006629	lipid metabolic process	biological_process	13	0	13	269	1115	23537	-	GRMZM2G177461(-),GRMZM2G438378(-),GRMZM2G021889(-),GRMZM2G038001(-),GRMZM2G471240(-),GRMZM2G335930(-),GRMZM2G108624(-),GRMZM2G390678(-),GRMZM2G034958(-),GRMZM2G344857(-),GRMZM2G093772(-),GRMZM2G116010(-),GRMZM2G433847(-),	1.020157701	0.800287588	1
			1754
