# Supplementary material for: Comparative analysis of the male inflorescence transcriptome profiles of an ms22 mutant of maize
Source: PLoS One. 2018 Jul 13;13(7):e0199437. doi: 10.1371/journal.pone.0199437 (PMC6044530; doi:10.1371/journal.pone.0199437)
Supplement: S4 Table — (XLS) [file pone.0199437.s004.xls]

pathway_ID	PATHWAY_DES	diff_gene_in_this_pathway	UP_GENES	DOWN_GENES	diff_gene_in_all_pathway	all_gene_in_this_pathway	all_gene_in_all_pathway	all_gene_list	gene_UP_list	gene_DOWN_list	rich_factor	Pvalue	Qvalue
zma00040	Pentose and glucuronate interconversions	4	0	4	16	30	2829	GRMZM2G112579(-),GRMZM2G320175(PG1),GRMZM2G160526(PG2C),GRMZM2G364349(-),	-	GRMZM2G112579(-),GRMZM2G320175(PG1),GRMZM2G160526(PG2C),GRMZM2G364349(-),	23.575	4.49983345052321e-06	5.39980014062785e-05
zma00910	Nitrogen metabolism	2	0	2	16	28	2829	GRMZM2G088208(-),GRMZM2G024495(-),	-	GRMZM2G088208(-),GRMZM2G024495(-),	12.6294642857143	0.00162190300885076	0.00973141805310456
zma00940	Phenylpropanoid biosynthesis	3	1	2	16	91	2829	GRMZM2G067096(-),GRMZM2G012263(-),GRMZM2G439422(-),	GRMZM2G067096(-),	GRMZM2G012263(-),GRMZM2G439422(-),	5.82898351648352	0.00612316070967158	0.0244926428386863
zma04626	Plant-pathogen interaction	2	0	2	16	66	2829	GRMZM2G347047(-),GRMZM2G031329(-),	-	GRMZM2G347047(-),GRMZM2G031329(-),	5.35795454545454	0.0174690903013829	0.0419258167233189
zma00500	Starch and sucrose metabolism	3	0	3	16	101	2829	GRMZM2G112579(-),GRMZM2G320175(PG1),GRMZM2G160526(PG2C),	-	GRMZM2G112579(-),GRMZM2G320175(PG1),GRMZM2G160526(PG2C),	5.25185643564356	0.0087825248290408	0.0263475744871224
zma00190	Oxidative phosphorylation	2	0	2	16	88	2829	GRMZM2G148374(-),GRMZM2G455557(-),	-	GRMZM2G148374(-),GRMZM2G455557(-),	4.01846590909091	0.0370570453717655	0.074114090743531
zma01100	Metabolic pathways	7	1	6	16	1201	2829	GRMZM2G112579(-),GRMZM2G177461(-),GRMZM2G067096(-),GRMZM2G012263(-),GRMZM2G320175(PG1),GRMZM2G439422(-),GRMZM2G160526(PG2C),	GRMZM2G067096(-),	GRMZM2G112579(-),GRMZM2G177461(-),GRMZM2G012263(-),GRMZM2G320175(PG1),GRMZM2G439422(-),GRMZM2G160526(PG2C),	1.03054746044963	0.853683181445844	1
zma03015	mRNA surveillance pathway	1	0	1	16	91	2829	GRMZM2G470452(-),	-	GRMZM2G470452(-),	1.94299450549451	1	1
zma04144	Endocytosis	1	0	1	16	109	2829	GRMZM2G065012(-),	-	GRMZM2G065012(-),	1.62213302752294	1	1
zma04931	Insulin resistance	1	0	1	16	25	2829	GRMZM2G470452(-),	-	GRMZM2G470452(-),	7.0725	1	1
zma00562	Inositol phosphate metabolism	1	0	1	16	31	2829	GRMZM2G177461(-),	-	GRMZM2G177461(-),	5.70362903225806	1	1
zma01110	Biosynthesis of secondary metabolites	3	1	2	16	660	2829	GRMZM2G067096(-),GRMZM2G012263(-),GRMZM2G439422(-),	GRMZM2G067096(-),	GRMZM2G012263(-),GRMZM2G439422(-),	0.803693181818182	1	1
